# Supplementary material for: 2-Chloro-N-chloro­methyl-N-(2-ethyl-6-methyl­phen­yl)acetamide
Source: Acta Crystallogr Sect E Struct Rep Online. 2008 May 3;64(Pt 6):o991. doi: 10.1107/S1600536808011902 (PMC2961626; doi:10.1107/S1600536808011902)
Supplement: Supplementary file 2 [file e-64-0o991-Isup2.hkl]

# 
# h,k,l, Fc-squared, Fo-squared, sigma(Fo-squared) and status flag 
# 
data_I
_shelx_title ' A in P2(1)2(1)2(1)' 
_shelx_refln_list_code          4 
_shelx_F_calc_maximum      126.33 
_exptl_crystal_F_000       544.00 
_reflns_d_resolution_high  0.8255 
 
loop_ 
 _symmetry_equiv_pos_as_xyz 
 'x, y, z' 
 '-x+1/2, -y, z+1/2' 
 '-x, y+1/2, -z+1/2' 
 'x+1/2, -y+1/2, -z' 
 
_cell_length_a     8.3012 
_cell_length_b     9.3787 
_cell_length_c    16.5750 
_cell_angle_alpha  90.000 
_cell_angle_beta   90.000 
_cell_angle_gamma  90.000 
 
_shelx_F_squared_multiplier     1.000 
 
loop_ 
 _refln_index_h 
 _refln_index_k 
 _refln_index_l 
 _refln_F_squared_calc 
 _refln_F_squared_meas 
 _refln_F_squared_sigma 
 _refln_observed_status 
   2   0   0     1181.85     1167.70     16.72 o 
   4   0   0       89.16       77.65      4.31 o 
   6   0   0        1.46        2.24      7.07 o 
   8   0   0       16.03       12.84      9.22 o 
  10   0   0        5.90       12.93      4.40 o 
   1   1   0     2760.30     2894.13     83.77 o 
   2   1   0    15958.63    16787.46    239.33 o 
   3   1   0     1244.89     1286.98     68.95 o 
   4   1   0        0.39        2.59      6.21 o 
   5   1   0      409.39      453.76     25.86 o 
   6   1   0        2.37        8.62      8.27 o 
   7   1   0       42.89       46.88      6.64 o 
   8   1   0       11.33        9.48      6.89 o 
   9   1   0        0.67        4.22      7.15 o 
  10   1   0        0.27        2.67      6.12 o 
   0   2   0      745.42      693.43     11.46 o 
   1   2   0     2019.30     1899.57     84.29 o 
   2   2   0        3.87        9.31      4.05 o 
   3   2   0     2881.57     3072.53    130.74 o 
   4   2   0       29.33       21.46      9.14 o 
   5   2   0        2.51        4.14      4.57 o 
   6   2   0       15.46       17.06      7.33 o 
   7   2   0       55.83       53.52     10.00 o 
   8   2   0        1.93        2.41     11.03 o 
   9   2   0        2.64        6.89     11.38 o 
   1   3   0        0.28        3.19      4.40 o 
   2   3   0     1142.05     1149.26     64.98 o 
   3   3   0       18.93       14.74     12.07 o 
   4   3   0       81.19       91.18     10.95 o 
   5   3   0      524.12      513.65     34.65 o 
   6   3   0      254.56      251.05     14.13 o 
   7   3   0        7.78       10.00      7.93 o 
   8   3   0        1.25        5.26      9.14 o 
   9   3   0        1.16        3.10      6.55 o 
   0   4   0       49.15       52.92      3.96 o 
   1   4   0      177.08      167.37     10.26 o 
   2   4   0      440.91      455.48     31.20 o 
   3   4   0        7.89        9.39      7.84 o 
   4   4   0      187.25      199.34     19.39 o 
   5   4   0        1.93        5.08      7.07 o 
   6   4   0       85.88       70.84     12.84 o 
   7   4   0       35.42       40.76     10.69 o 
   8   4   0        0.45        1.98      6.55 o 
   9   4   0        9.68       11.72     11.12 o 
   1   5   0      388.08      384.29     30.25 o 
   2   5   0        0.48        9.05      7.07 o 
   3   5   0       15.85       14.65      4.65 o 
   4   5   0       76.66       84.72     10.60 o 
   5   5   0        4.67       11.12      9.14 o 
   6   5   0      168.97      162.11     17.24 o 
   7   5   0      253.83      237.69     23.10 o 
   8   5   0        2.82        4.48      8.79 o 
   9   5   0        5.29        9.65     11.03 o 
   0   6   0       28.29       28.96      5.43 o 
   1   6   0      133.19      141.43     10.43 o 
   2   6   0        0.72        6.46      6.46 o 
   3   6   0        5.77        4.05      6.64 o 
   4   6   0      265.75      237.69     25.60 o 
   5   6   0        0.03        3.27     10.51 o 
   6   6   0       80.79       83.43     12.58 o 
   7   6   0       19.30       16.20     11.63 o 
   8   6   0        2.74        3.71      9.82 o 
   1   7   0       23.08       30.51      9.14 o 
   2   7   0      280.98      260.19     19.13 o 
   3   7   0      166.23      143.67     18.53 o 
   4   7   0       97.96       92.04     10.77 o 
   5   7   0        2.28        6.46     12.50 o 
   6   7   0       36.09       45.42     14.57 o 
   7   7   0        2.80        6.46      8.53 o 
   0   8   0     1097.46     1071.35     16.98 o 
   1   8   0      580.76      582.95     20.60 o 
   2   8   0      271.33      250.45     13.70 o 
   3   8   0       16.54       15.94      8.88 o 
   4   8   0        2.68       10.95      8.36 o 
   5   8   0       27.09       30.25     14.39 o 
   6   8   0       21.18       25.51     15.43 o 
   7   8   0        7.04       11.29     10.69 o 
   1   9   0      116.13      125.48     13.19 o 
   2   9   0        0.08        3.19     10.69 o 
   3   9   0      127.90      142.20     14.31 o 
   4   9   0       31.21       38.87     11.20 o 
   5   9   0       30.52       28.44     12.07 o 
   6   9   0       22.56       24.13     16.37 o 
   0  10   0      121.82      123.50      6.98 o 
   1  10   0       77.05       90.67     15.17 o 
   2  10   0       73.24       82.56      8.88 o 
   3  10   0       82.78       98.16     15.00 o 
   4  10   0       37.21       45.07     14.57 o 
   1  11   0        2.75        3.88     10.60 o 
   2  11   0       40.72       54.64     10.08 o 
   1   0   1       70.54       31.89     22.92 o 
   2   0   1     3879.92     3926.18    152.55 o 
   3   0   1     2541.93     2620.33     68.86 o 
   4   0   1      150.95      180.38     13.19 o 
   5   0   1      243.15      238.13     10.69 o 
   6   0   1      369.92      360.42     16.03 o 
   7   0   1        3.16        3.36      8.02 o 
   8   0   1       39.65       29.73      9.31 o 
   9   0   1        9.79       11.20      9.22 o 
  10   0   1        0.79        4.83      4.57 o 
 -10   1   1        1.66        7.67      6.55 o 
  -9   1   1        0.87        3.27     10.77 o 
  -8   1   1       40.45       43.95      9.48 o 
  -7   1   1       24.09       21.03      8.45 o 
  -6   1   1       27.31       24.39      6.89 o 
  -5   1   1      457.15      432.81     19.56 o 
  -4   1   1     2114.62     2177.34     54.90 o 
  -3   1   1      102.75      101.35     16.89 o 
  -2   1   1     1025.15     1082.73     91.53 o 
  -1   1   1     3517.44     3504.06     95.75 o 
   0   1   1      361.84      243.73     55.59 o 
   1   1   1     3444.39     3401.67     88.25 o 
   2   1   1     1024.84     1064.97     65.41 o 
   3   1   1       94.84       87.91     12.24 o 
   4   1   1     2135.14     2246.98     66.88 o 
   5   1   1      454.55      440.48     27.41 o 
   6   1   1       27.04       23.96      9.57 o 
   7   1   1       22.78       20.25      8.70 o 
   8   1   1       40.10       38.78      8.88 o 
   9   1   1        0.87        3.45      6.72 o 
  10   1   1        1.67        5.08      5.60 o 
  -9   2   1        2.13        4.65      9.05 o 
  -8   2   1        0.55        3.19      7.93 o 
  -7   2   1       33.51       31.46     10.86 o 
  -6   2   1       24.76       26.63      6.98 o 
  -5   2   1       18.87       21.46      8.79 o 
  -4   2   1       92.59       93.85     13.27 o 
  -3   2   1      684.61      649.65     30.68 o 
  -2   2   1     1260.62     1265.95     41.63 o 
  -1   2   1     2534.79     2602.75     59.12 o 
   0   2   1      403.14      344.30     16.89 o 
   1   2   1     2483.58     2526.22     60.50 o 
   2   2   1     1291.47     1292.24     58.17 o 
   3   2   1      686.83      697.74     33.09 o 
   4   2   1       90.33       96.61     14.13 o 
   5   2   1       17.69       20.25      9.22 o 
   6   2   1       24.32       26.29      7.84 o 
   7   2   1       33.08       34.90      7.84 o 
   8   2   1        0.56        2.50      8.36 o 
   9   2   1        2.02        5.08      8.79 o 
  -9   3   1        0.13        4.31      8.62 o 
  -8   3   1        1.50        4.91      7.24 o 
  -7   3   1       22.56       19.82      8.70 o 
  -6   3   1       96.24       86.70     13.44 o 
  -5   3   1       86.72       86.53     14.74 o 
  -4   3   1       46.21       40.94      8.02 o 
  -3   3   1      819.52      835.12     43.61 o 
  -2   3   1       97.47      104.71     10.95 o 
  -1   3   1     3874.74     3881.37     79.29 o 
   0   3   1      316.94      303.54      8.36 o 
   1   3   1     3915.63     3988.67     90.58 o 
   2   3   1       99.20       97.73     11.72 o 
   3   3   1      821.18      800.30     54.04 o 
   4   3   1       44.72       46.97      6.64 o 
   5   3   1       82.83       85.49     13.53 o 
   6   3   1       94.33       93.60     11.20 o 
   7   3   1       22.47       20.51      9.14 o 
   8   3   1        1.59        6.72      9.22 o 
   9   3   1        0.12        2.67      6.29 o 
  -9   4   1        3.86        9.22      9.82 o 
  -8   4   1        1.27        6.46      8.36 o 
  -7   4   1       12.44       14.65     11.55 o 
  -6   4   1      181.34      156.94     15.00 o 
  -5   4   1      442.38      430.83     26.11 o 
  -4   4   1      109.87      105.40      9.74 o 
  -3   4   1      392.08      377.92     29.04 o 
  -2   4   1      467.87      483.23     24.13 o 
  -1   4   1      821.47      800.47     25.25 o 
   0   4   1      600.87      576.74     13.62 o 
   1   4   1      804.26      779.53     27.15 o 
   2   4   1      470.83      468.58     25.86 o 
   3   4   1      398.42      364.30     13.70 o 
   4   4   1      111.17      107.73     10.77 o 
   5   4   1      445.36      427.90     18.27 o 
   6   4   1      179.73      160.13     13.01 o 
   7   4   1       11.73       10.60      8.27 o 
   8   4   1        1.37        3.71      9.48 o 
   9   4   1        3.82        8.96      8.53 o 
  -9   5   1        5.98        7.76      8.10 o 
  -8   5   1        8.65        9.05     10.60 o 
  -7   5   1        7.04       10.34     10.95 o 
  -6   5   1       79.37       76.62     12.58 o 
  -5   5   1      168.29      179.87     15.77 o 
  -4   5   1      188.68      187.97     15.60 o 
  -3   5   1      156.21      169.26     17.32 o 
  -2   5   1     2028.49     2053.93     54.73 o 
  -1   5   1      374.03      362.92     18.53 o 
   0   5   1      343.25      299.49     15.60 o 
   1   5   1      370.21      358.01     18.01 o 
   2   5   1     2033.65     2102.28     67.74 o 
   3   5   1      155.84      177.28     16.89 o 
   4   5   1      183.58      174.52     13.88 o 
   5   5   1      170.25      164.78     15.08 o 
   6   5   1       75.59       87.05     15.86 o 
   7   5   1        7.29        8.62      9.05 o 
   8   5   1        8.66       11.20      7.41 o 
   9   5   1        6.07       11.20     12.07 o 
  -8   6   1        5.46        8.45     11.81 o 
  -7   6   1        7.56       10.86     10.51 o 
  -6   6   1       55.51       55.16     13.88 o 
  -5   6   1       16.89       18.27     11.38 o 
  -4   6   1      194.16      201.33     17.75 o 
  -3   6   1       69.82       76.53     10.77 o 
  -2   6   1      380.09      351.97     24.91 o 
  -1   6   1      104.54      109.71     10.17 o 
   0   6   1      149.46      147.29     12.93 o 
   1   6   1      104.26      106.95     11.03 o 
   2   6   1      369.44      344.22     21.46 o 
   3   6   1       69.93       73.26     11.72 o 
   4   6   1      196.50      195.21     11.81 o 
   5   6   1       17.43       21.20      9.74 o 
   6   6   1       53.30       52.57     20.43 o 
   7   6   1        7.08        8.27     13.19 o 
   8   6   1        5.26       10.08     14.48 o 
  -7   7   1       15.37       17.24     10.08 o 
  -6   7   1       10.32       11.03     10.51 o 
  -5   7   1       26.98       25.17      9.05 o 
  -4   7   1       71.44       76.62     14.82 o 
  -3   7   1       78.28       89.80     13.44 o 
  -2   7   1       28.35       29.30      7.84 o 
  -1   7   1       60.87       61.71     11.98 o 
   0   7   1      250.30      240.71     11.98 o 
   1   7   1       56.84       59.04     10.17 o 
   2   7   1       31.06       31.03      7.58 o 
   3   7   1       77.66       75.76      9.39 o 
   4   7   1       69.76       79.29      9.22 o 
   5   7   1       25.55       25.51     12.58 o 
   6   7   1       10.57       15.34     13.96 o 
   7   7   1       15.20       16.55     12.50 o 
  -7   8   1        1.08        6.64     11.81 o 
  -6   8   1        0.49        5.08     12.84 o 
  -5   8   1       30.39       39.30      9.91 o 
  -4   8   1       37.84       36.80     12.84 o 
  -3   8   1       43.91       47.14     10.60 o 
  -2   8   1       53.10       54.64      9.74 o 
  -1   8   1      221.60      224.16     27.49 o 
   0   8   1      257.87      246.49     21.46 o 
   1   8   1      228.38      230.54     16.03 o 
   2   8   1       53.21       55.16     10.86 o 
   3   8   1       40.79       41.80     10.34 o 
   4   8   1       36.65       36.28      8.19 o 
   5   8   1       30.75       34.99     11.12 o 
   6   8   1        0.53        5.08     10.00 o 
   7   8   1        1.15        5.43     14.31 o 
  -6   9   1        4.72        6.46     11.72 o 
  -5   9   1       26.53       31.89     13.44 o 
  -4   9   1        0.09        7.67      8.02 o 
  -3   9   1       78.82       77.57     12.58 o 
  -2   9   1       99.45       95.84     15.60 o 
  -1   9   1      185.60      193.14     18.79 o 
   0   9   1      153.82      159.70     17.84 o 
   1   9   1      176.59      177.45     14.91 o 
   2   9   1       98.95       93.08     17.15 o 
   3   9   1       77.89       82.13     12.58 o 
   4   9   1        0.19        6.72     10.17 o 
   5   9   1       26.84       30.60     11.63 o 
   6   9   1        4.76       12.24     14.05 o 
  -4  10   1       11.69       17.58     13.44 o 
  -3  10   1        0.78        5.60      9.57 o 
  -2  10   1       75.03       92.65     17.84 o 
  -1  10   1       68.20       77.39     10.69 o 
   0  10   1       11.82       14.57     10.00 o 
   1  10   1       69.08       69.21     14.82 o 
   2  10   1       74.42       81.27     14.31 o 
   3  10   1        0.71       10.77      9.74 o 
   4  10   1       11.62       14.82     13.96 o 
  -2  11   1       20.45       22.15      8.96 o 
  -1  11   1        0.54        6.81     10.34 o 
   0  11   1       10.90       18.27     10.86 o 
   1  11   1        0.62        4.40     15.86 o 
   2  11   1       21.27       24.82     13.79 o 
   1   0   2     5043.02     5143.70    118.07 o 
   2   0   2       64.11       68.34      4.40 o 
   3   0   2     1570.93     1610.60     62.83 o 
   4   0   2       76.71       70.84      5.60 o 
   5   0   2       37.32       28.01      7.84 o 
   6   0   2        4.41        6.55      6.38 o 
   7   0   2       80.70       85.41     13.53 o 
   8   0   2        1.10        3.27      7.67 o 
   9   0   2        0.80        2.67      9.39 o 
  10   0   2        0.41        4.74     17.32 o 
  -9   1   2        3.84        4.74     10.34 o 
  -8   1   2        6.76        5.95      7.93 o 
  -7   1   2        5.19       10.60      6.38 o 
  -6   1   2        9.96       10.69      6.89 o 
  -5   1   2       36.38       35.59     11.29 o 
  -4   1   2      219.80      279.15     38.70 o 
  -3   1   2      184.14      210.81     20.43 o 
  -2   1   2     2976.90     3115.28     97.90 o 
  -1   1   2     2855.80     3079.95    110.14 o 
   0   1   2       58.84       56.80      3.71 o 
   1   1   2     2897.09     3073.57     81.27 o 
   2   1   2     2941.12     3033.06     78.17 o 
   3   1   2      180.48      200.81     19.31 o 
   4   1   2      225.99      268.03     38.78 o 
   5   1   2       37.84       37.40     16.29 o 
   6   1   2       10.71       10.00      7.93 o 
   7   1   2        5.21       10.00      8.53 o 
   8   1   2        6.87        4.05      8.45 o 
   9   1   2        3.75        3.62      9.31 o 
  -9   2   2        3.41        5.00     11.12 o 
  -8   2   2       15.52       18.18      7.33 o 
  -7   2   2       53.30       49.04      9.74 o 
  -6   2   2       65.69       76.53      9.65 o 
  -5   2   2      158.11      140.05     13.01 o 
  -4   2   2     1019.86     1018.69     42.57 o 
  -3   2   2      392.34      370.25     41.80 o 
  -2   2   2      777.96      790.30     43.01 o 
  -1   2   2     2984.53     2994.19     84.29 o 
   0   2   2     1819.07     1747.55     80.24 o 
   1   2   2     2950.70     2912.92    121.78 o 
   2   2   2      793.82      793.84     55.93 o 
   3   2   2      399.32      390.50     29.39 o 
   4   2   2     1025.90     1028.86     31.28 o 
   5   2   2      159.64      144.96     10.60 o 
   6   2   2       66.60       79.20     14.65 o 
   7   2   2       54.05       50.33      8.96 o 
   8   2   2       15.95       16.72      9.22 o 
   9   2   2        3.52        6.55      8.45 o 
  -9   3   2        3.44        8.02      9.74 o 
  -8   3   2        0.25        1.55     10.08 o 
  -7   3   2       16.32       19.56      7.33 o 
  -6   3   2       17.27       21.12      9.82 o 
  -5   3   2        2.10        3.62      6.72 o 
  -4   3   2       52.00       43.18      8.79 o 
  -3   3   2     2464.95     2460.03     70.50 o 
  -2   3   2      214.15      260.71     20.51 o 
  -1   3   2     4241.48     4441.56    104.45 o 
   0   3   2        0.08        3.96      4.22 o 
   1   3   2     4214.52     4289.88    127.47 o 
   2   3   2      216.64      265.10     15.94 o 
   3   3   2     2495.00     2526.47     72.05 o 
   4   3   2       52.28       48.95      8.88 o 
   5   3   2        3.16        6.55      6.89 o 
   6   3   2       17.45       14.65      9.48 o 
   7   3   2       16.91       19.31      8.79 o 
   8   3   2        0.26        2.84      6.89 o 
   9   3   2        3.50        5.77      6.64 o 
  -9   4   2        5.62       11.63      8.53 o 
  -8   4   2        7.61        9.22     10.34 o 
  -7   4   2      121.63      117.38     13.44 o 
  -6   4   2      176.62      167.97     16.63 o 
  -5   4   2      170.32      161.16     13.44 o 
  -4   4   2      138.37      137.72      9.57 o 
  -3   4   2       81.65       67.40      7.58 o 
  -2   4   2      757.22      701.36     31.11 o 
  -1   4   2     1091.33     1040.50     52.92 o 
   0   4   2       92.01       70.93     12.15 o 
   1   4   2     1103.56     1086.95     34.73 o 
   2   4   2      781.04      715.15     33.96 o 
   3   4   2       84.88       66.36     13.01 o 
   4   4   2      135.41      144.27     13.44 o 
   5   4   2      175.28      171.85     15.69 o 
   6   4   2      179.59      184.52     15.86 o 
   7   4   2      121.82      119.97     12.93 o 
   8   4   2        7.56        9.82     10.69 o 
   9   4   2        5.55        9.31     11.03 o 
  -8   5   2       11.03       13.88      9.74 o 
  -7   5   2        7.53        9.91     11.55 o 
  -6   5   2       69.76       65.93     18.87 o 
  -5   5   2       47.14       43.87     13.01 o 
  -4   5   2      322.50      337.06     18.27 o 
  -3   5   2      365.55      367.14     25.77 o 
  -2   5   2        1.40        4.05      6.21 o 
  -1   5   2      476.46      537.79     28.87 o 
   0   5   2     3398.80     3399.00     92.39 o 
   1   5   2      471.58      547.87     23.79 o 
   2   5   2        1.37        4.05      7.15 o 
   3   5   2      362.07      356.63     20.25 o 
   4   5   2      327.56      325.52     15.43 o 
   5   5   2       48.19       48.78     11.98 o 
   6   5   2       70.15       67.22     20.43 o 
   7   5   2        7.14       10.60      8.96 o 
   8   5   2       11.09       13.10     14.48 o 
  -8   6   2        7.47       10.26     10.95 o 
  -7   6   2        5.19        9.91      9.31 o 
  -6   6   2      172.42      173.49     17.15 o 
  -5   6   2       69.63       55.93     13.79 o 
  -4   6   2       45.38       41.20      9.57 o 
  -3   6   2       56.12       61.36      8.45 o 
  -2   6   2      394.69      371.80     20.08 o 
  -1   6   2       23.54       30.60      8.27 o 
   0   6   2       24.44       29.39      7.15 o 
   1   6   2       23.30       29.13      6.98 o 
   2   6   2      390.77      365.68     20.17 o 
   3   6   2       58.38       56.19     11.63 o 
   4   6   2       44.90       43.35      9.57 o 
   5   6   2       70.24       54.47      9.65 o 
   6   6   2      169.14      164.18     16.12 o 
   7   6   2        5.18        9.57     12.50 o 
   8   6   2        7.44        9.91     11.20 o 
  -7   7   2        8.58       10.86     11.81 o 
  -6   7   2        0.62        2.67      9.48 o 
  -5   7   2       28.50       36.20     10.86 o 
  -4   7   2       29.08       33.61      8.79 o 
  -3   7   2       68.54       66.28     10.51 o 
  -2   7   2       31.44       30.68      9.22 o 
  -1   7   2      270.86      261.40     16.46 o 
   0   7   2      353.12      339.31     12.15 o 
   1   7   2      280.30      263.20     24.82 o 
   2   7   2       32.88       36.20     11.12 o 
   3   7   2       65.43       72.31      9.05 o 
   4   7   2       26.93       30.68      7.41 o 
   5   7   2       28.12       32.75     11.20 o 
   6   7   2        0.58        4.65     10.60 o 
   7   7   2        8.84       12.24     12.67 o 
  -7   8   2        1.22        3.79     12.32 o 
  -6   8   2        2.59        7.76     12.50 o 
  -5   8   2       19.60       19.99     13.01 o 
  -4   8   2       33.77       33.96     13.36 o 
  -3   8   2       12.43       11.81      9.48 o 
  -2   8   2       11.72       23.18      8.10 o 
  -1   8   2      274.41      260.79     13.79 o 
   0   8   2        6.90       13.79     10.08 o 
   1   8   2      276.85      267.43     20.51 o 
   2   8   2       12.00       18.18     11.29 o 
   3   8   2       13.26       13.79     11.89 o 
   4   8   2       33.07       36.46     11.63 o 
   5   8   2       18.89       23.79     10.51 o 
   6   8   2        2.58        7.50     10.60 o 
   7   8   2        1.29        5.95     13.70 o 
  -6   9   2        1.31        7.76     11.72 o 
  -5   9   2        9.44       16.81     12.07 o 
  -4   9   2       20.24       27.92     15.86 o 
  -3   9   2       20.65       23.87     10.86 o 
  -2   9   2       48.12       49.81     10.51 o 
  -1   9   2       15.37       26.63     10.08 o 
   0   9   2       82.40       90.92     20.17 o 
   1   9   2       15.17       26.29     11.12 o 
   2   9   2       47.62       47.49     12.15 o 
   3   9   2       20.22       20.25      8.70 o 
   4   9   2       20.38       22.84     12.58 o 
   5   9   2        9.83       11.89     10.77 o 
   6   9   2        1.13        8.19     13.79 o 
  -4  10   2       38.95       41.45     13.70 o 
  -3  10   2        8.30       11.98     14.22 o 
  -2  10   2        8.90       20.94      9.22 o 
  -1  10   2       17.78       21.29      9.57 o 
   0  10   2        9.43       19.91     11.38 o 
   1  10   2       16.41       16.29     13.96 o 
   2  10   2        8.13       16.55     13.01 o 
   3  10   2        8.38        9.91     12.24 o 
   4  10   2       39.69       41.28     12.24 o 
  -2  11   2        0.17        4.74     13.88 o 
  -1  11   2        0.94        3.62      8.70 o 
   0  11   2       26.37       28.18     14.05 o 
   1  11   2        0.98        4.48     13.70 o 
   2  11   2        0.17        7.41     12.32 o 
   1   0   3     1530.23     1576.21     94.97 o 
   2   0   3      885.61      854.08     27.84 o 
   3   0   3     1024.59     1094.79     26.20 o 
   4   0   3       42.03       39.90      8.53 o 
   5   0   3       21.27       24.73      6.64 o 
   6   0   3      154.64      132.90     11.55 o 
   7   0   3      107.38       80.41     12.50 o 
   8   0   3       29.97       22.41      9.14 o 
   9   0   3       29.33       27.58      8.10 o 
  -9   1   3        1.58        5.08      8.36 o 
  -8   1   3        6.85        8.36      7.50 o 
  -7   1   3       25.87       32.23     10.17 o 
  -6   1   3       61.83       65.84     12.24 o 
  -5   1   3      339.23      334.57     16.29 o 
  -4   1   3     1421.01     1439.10     76.19 o 
  -3   1   3      119.82      109.80     10.17 o 
  -2   1   3     2196.97     2252.41     95.92 o 
  -1   1   3      613.85      602.42     19.99 o 
   0   1   3      854.85      786.77     31.89 o 
   1   1   3      627.97      623.11     31.46 o 
   2   1   3     2188.58     2256.03     71.45 o 
   3   1   3      123.28      113.68     10.69 o 
   4   1   3     1398.95     1386.61     61.54 o 
   5   1   3      335.30      334.05     13.70 o 
   6   1   3       62.80       65.07     14.05 o 
   7   1   3       26.09       28.10      6.89 o 
   8   1   3        6.74        9.48      9.39 o 
   9   1   3        1.55        3.88      7.84 o 
  -9   2   3        2.82       11.20     12.58 o 
  -8   2   3       22.32       22.92     10.17 o 
  -7   2   3        7.33        6.21      9.39 o 
  -6   2   3       16.33       18.62      7.41 o 
  -5   2   3      440.29      437.81     23.27 o 
  -4   2   3       42.59       45.76      8.62 o 
  -3   2   3      108.22      116.61     11.20 o 
  -2   2   3     1668.38     1661.71     67.05 o 
  -1   2   3     5626.91     6023.81    120.23 o 
   0   2   3     9733.70    10565.17    222.27 o 
   1   2   3     5580.42     5843.00    101.61 o 
   2   2   3     1654.64     1679.55     46.37 o 
   3   2   3       98.33      103.59      8.62 o 
   4   2   3       46.15       53.69      9.14 o 
   5   2   3      439.27      447.38     26.63 o 
   6   2   3       17.56       19.99      9.14 o 
   7   2   3        7.07        7.58      6.72 o 
   8   2   3       22.15       22.41      7.33 o 
   9   2   3        2.81        6.55      6.12 o 
  -9   3   3        1.34        5.43     10.77 o 
  -8   3   3       18.67       24.39     10.69 o 
  -7   3   3        1.69        8.53      7.93 o 
  -6   3   3      341.72      316.29     21.46 o 
  -5   3   3      280.83      272.77     24.05 o 
  -4   3   3      148.29      151.08     10.86 o 
  -3   3   3     1879.31     1838.90     76.70 o 
  -2   3   3      257.47      285.70     29.30 o 
  -1   3   3     1483.47     1449.09     50.68 o 
   0   3   3      492.66      508.40      8.19 o 
   1   3   3     1508.57     1400.14     65.24 o 
   2   3   3      256.10      288.03     24.91 o 
   3   3   3     1867.85     1845.19     76.70 o 
   4   3   3      150.38      160.47     11.46 o 
   5   3   3      274.92      291.30     21.20 o 
   6   3   3      340.31      326.98     26.89 o 
   7   3   3        1.94        4.40      9.57 o 
   8   3   3       18.85       21.89      9.74 o 
   9   3   3        1.34        2.84     14.05 o 
  -9   4   3        4.45       10.34     13.10 o 
  -8   4   3       10.23       16.12      7.93 o 
  -7   4   3       61.68       62.05     16.46 o 
  -6   4   3       46.14       46.80      8.02 o 
  -5   4   3      101.57       99.03     14.74 o 
  -4   4   3      552.09      541.23     29.13 o 
  -3   4   3      531.76      530.37     16.55 o 
  -2   4   3      406.06      417.13     20.34 o 
  -1   4   3      108.58      108.33      8.62 o 
   0   4   3      574.05      494.44     23.36 o 
   1   4   3      125.21      120.48      9.48 o 
   2   4   3      404.82      436.09     14.48 o 
   3   4   3      519.50      529.08     24.39 o 
   4   4   3      542.10      534.68     22.58 o 
   5   4   3       99.56      108.94     14.05 o 
   6   4   3       46.87       47.57     10.26 o 
   7   4   3       63.38       69.98     13.70 o 
   8   4   3       10.17       15.00     12.07 o 
   9   4   3        4.45       11.72      7.84 o 
  -8   5   3       19.13       20.17      7.41 o 
  -7   5   3       13.30       11.55      9.91 o 
  -6   5   3       28.04       28.79      8.53 o 
  -5   5   3      317.34      301.21     20.08 o 
  -4   5   3      141.39      140.05     12.07 o 
  -3   5   3       15.07       13.70      4.57 o 
  -2   5   3     1982.11     1921.12     83.51 o 
  -1   5   3       52.36       57.05      7.24 o 
   0   5   3      219.87      291.13     15.17 o 
   1   5   3       50.53       53.69      8.19 o 
   2   5   3     1948.27     1893.80     64.72 o 
   3   5   3       15.50       13.10      6.81 o 
   4   5   3      138.67      134.53     11.81 o 
   5   5   3      318.05      305.26     14.82 o 
   6   5   3       31.06       28.79     10.51 o 
   7   5   3       13.19       14.05      9.22 o 
   8   5   3       18.97       19.31     10.17 o 
  -8   6   3        2.98        8.88     11.98 o 
  -7   6   3       14.40       17.50     11.03 o 
  -6   6   3        9.28       12.93     13.88 o 
  -5   6   3       36.56       42.66     10.17 o 
  -4   6   3      197.73      188.31     24.39 o 
  -3   6   3       93.09       89.89     12.15 o 
  -2   6   3      341.34      322.07     18.79 o 
  -1   6   3      143.11      162.71     17.06 o 
   0   6   3     1493.97     1556.31     42.83 o 
   1   6   3      139.65      166.77     15.86 o 
   2   6   3      338.15      326.89     18.87 o 
   3   6   3       92.95       82.91     13.53 o 
   4   6   3      189.09      190.55     25.60 o 
   5   6   3       37.32       44.38      9.74 o 
   6   6   3        8.72       13.44      8.70 o 
   7   6   3       14.88       18.18      8.96 o 
   8   6   3        3.14        9.14      9.39 o 
  -7   7   3       16.45       19.82     11.55 o 
  -6   7   3        9.63       18.70     12.50 o 
  -5   7   3       70.29       71.19     12.58 o 
  -4   7   3       23.39       20.60      8.19 o 
  -3   7   3       27.17       36.37     10.69 o 
  -2   7   3      188.92      202.53     12.50 o 
  -1   7   3      301.21      286.22     16.81 o 
   0   7   3        6.13       10.26      8.45 o 
   1   7   3      293.78      286.65     15.94 o 
   2   7   3      189.65      204.17     21.98 o 
   3   7   3       26.36       40.51     11.81 o 
   4   7   3       22.94       21.46      4.74 o 
   5   7   3       70.43       70.41     11.46 o 
   6   7   3        9.79       17.67      8.62 o 
   7   7   3       16.43       19.05     10.17 o 
  -6   8   3       12.80       15.69     13.27 o 
  -5   8   3        6.07        9.05     10.60 o 
  -4   8   3        0.52        5.34      9.22 o 
  -3   8   3      106.55      114.97     11.55 o 
  -2   8   3       10.72       12.93      8.02 o 
  -1   8   3      306.43      312.93     13.88 o 
   0   8   3       13.37       10.34      9.14 o 
   1   8   3      310.23      308.71     15.17 o 
   2   8   3       10.67       10.34     10.08 o 
   3   8   3      102.99      113.85     13.96 o 
   4   8   3        0.61        6.81     10.17 o 
   5   8   3        5.80        7.58      8.62 o 
   6   8   3       12.84       14.91     11.03 o 
  -5   9   3       17.08       19.99     11.98 o 
  -4   9   3        8.66       14.31     10.00 o 
  -3   9   3       35.91       46.71     14.74 o 
  -2   9   3       50.26       39.47     11.12 o 
  -1   9   3       44.98       40.59      9.74 o 
   0   9   3        5.34       13.53     12.41 o 
   1   9   3       47.52       46.80     14.13 o 
   2   9   3       48.91       43.87     12.15 o 
   3   9   3       37.90       40.94     13.79 o 
   4   9   3        8.24       11.89     11.63 o 
   5   9   3       16.44       17.32     12.15 o 
  -4  10   3        0.18        5.26     13.96 o 
  -3  10   3       22.14       27.23     14.82 o 
  -2  10   3       28.04       36.02     12.15 o 
  -1  10   3       88.45       88.68     15.17 o 
   0  10   3        2.05        7.15      9.39 o 
   1  10   3       86.84       87.05     12.07 o 
   2  10   3       26.89       29.04     14.05 o 
   3  10   3       21.35       21.03     10.69 o 
   4  10   3        0.16        9.05     12.93 o 
  -2  11   3       42.29       45.50     13.36 o 
  -1  11   3        4.74       12.67     14.13 o 
   0  11   3        1.72        6.81      8.62 o 
   1  11   3        5.14       11.55     10.17 o 
   2  11   3       43.10       54.64     14.31 o 
   0   0   4    15114.32    15791.70    582.69 o 
   1   0   4     6050.54     6681.48    229.77 o 
   2   0   4      113.78      131.77      8.02 o 
   3   0   4       22.63       26.63      6.29 o 
   4   0   4        1.18        4.31      5.34 o 
   5   0   4      101.87      117.73     10.60 o 
   6   0   4        0.14        1.81      8.10 o 
   7   0   4        9.53       19.48      8.19 o 
   8   0   4        4.81       10.08      9.22 o 
   9   0   4        2.77       10.17     11.98 o 
  -9   1   4        3.85        8.10      8.96 o 
  -8   1   4       46.05       39.99     10.34 o 
  -7   1   4       20.54       23.87      6.81 o 
  -6   1   4      143.05      145.05     15.08 o 
  -5   1   4       51.91       52.05      9.31 o 
  -4   1   4      536.24      507.45     24.99 o 
  -3   1   4       45.36       46.80      7.24 o 
  -2   1   4     1014.16      998.27     66.79 o 
  -1   1   4     3259.34     3379.61    111.00 o 
   0   1   4     2391.40     2499.84     57.83 o 
   1   1   4     3316.80     3423.82     72.74 o 
   2   1   4     1004.02      939.83     53.18 o 
   3   1   4       50.46       53.86      8.96 o 
   4   1   4      535.02      518.83     26.80 o 
   5   1   4       49.06       51.45      7.41 o 
   6   1   4      143.54      147.29     13.96 o 
   7   1   4       21.03       24.91      8.19 o 
   8   1   4       45.95       43.35     10.34 o 
   9   1   4        3.78        9.57     10.17 o 
  -9   2   4        2.76        4.22      7.15 o 
  -8   2   4       13.88       20.94      9.31 o 
  -7   2   4       13.73       13.96      8.62 o 
  -6   2   4      182.02      179.87     14.05 o 
  -5   2   4       29.31       31.28     14.22 o 
  -4   2   4      481.43      439.36     27.58 o 
  -3   2   4       97.39      100.66     10.43 o 
  -2   2   4       35.02       41.11      6.55 o 
  -1   2   4     3464.19     3463.38     78.77 o 
   0   2   4     1397.75     1522.35     31.63 o 
   1   2   4     3472.59     3382.37     83.77 o 
   2   2   4       32.59       38.52      8.88 o 
   3   2   4       97.80       94.72      8.27 o 
   4   2   4      481.39      440.92     34.30 o 
   5   2   4       29.29       33.61     13.44 o 
   6   2   4      183.58      170.21     13.19 o 
   7   2   4       13.92       11.81      8.79 o 
   8   2   4       14.15       18.44     11.72 o 
   9   2   4        2.78        2.76      6.46 o 
  -9   3   4        3.39        7.50     11.72 o 
  -8   3   4        3.61        4.74      7.15 o 
  -7   3   4       63.39       71.45     10.51 o 
  -6   3   4      377.23      355.42     39.47 o 
  -5   3   4       51.22       49.56      9.14 o 
  -4   3   4      108.31      101.52     16.12 o 
  -3   3   4     1082.92     1099.27     63.86 o 
  -2   3   4      599.37      693.52     29.73 o 
  -1   3   4      769.43      741.96     23.10 o 
   0   3   4      861.09      909.07     28.10 o 
   1   3   4      774.14      728.68     33.44 o 
   2   3   4      598.00      659.56     31.03 o 
   3   3   4     1062.58     1069.54     53.61 o 
   4   3   4      110.51      115.49     12.67 o 
   5   3   4       48.36       51.45      7.93 o 
   6   3   4      378.44      371.37     24.22 o 
   7   3   4       61.67       65.93     12.32 o 
   8   3   4        3.69        5.43      6.89 o 
   9   3   4        3.36        6.03      7.15 o 
  -9   4   4        2.74        5.34      8.19 o 
  -8   4   4        3.93        7.84      7.93 o 
  -7   4   4       15.24       21.03      7.07 o 
  -6   4   4      132.47      122.73     10.17 o 
  -5   4   4       16.55       18.10      7.24 o 
  -4   4   4        1.67        4.83      5.43 o 
  -3   4   4      116.16      133.07     11.72 o 
  -2   4   4      840.58      914.32     44.30 o 
  -1   4   4      295.10      264.15     14.57 o 
   0   4   4       67.84       91.18      8.19 o 
   1   4   4      280.47      245.19     14.31 o 
   2   4   4      839.36      876.14     46.71 o 
   3   4   4      115.00      128.93     12.58 o 
   4   4   4        1.69        3.71      6.89 o 
   5   4   4       14.58       16.63      6.38 o 
   6   4   4      131.10      127.38     20.51 o 
   7   4   4       15.28       19.05      9.31 o 
   8   4   4        3.95        5.95      9.39 o 
   9   4   4        2.75        8.36      8.27 o 
  -8   5   4        7.32       12.58      8.62 o 
  -7   5   4       11.19        9.22     10.69 o 
  -6   5   4       39.41       34.13     10.60 o 
  -5   5   4       19.23       27.23     10.00 o 
  -4   5   4      186.39      188.23     12.58 o 
  -3   5   4       97.46       87.30     13.44 o 
  -2   5   4       34.60       28.70      8.70 o 
  -1   5   4       24.87       33.96      6.29 o 
   0   5   4      464.46      427.38     17.15 o 
   1   5   4       24.56       34.82      7.15 o 
   2   5   4       37.73       30.94      7.07 o 
   3   5   4       99.09       84.12     11.55 o 
   4   5   4      188.56      183.49     13.01 o 
   5   5   4       19.70       25.17     11.29 o 
   6   5   4       39.31       35.25     11.20 o 
   7   5   4       10.70       10.43      9.91 o 
   8   5   4        7.18       10.77      9.91 o 
  -8   6   4       21.11       26.72     12.32 o 
  -7   6   4       10.02        9.91      9.82 o 
  -6   6   4       25.59       31.46     12.76 o 
  -5   6   4       70.92       78.43     15.08 o 
  -4   6   4      263.81      278.46     21.55 o 
  -3   6   4       28.61       29.82      7.76 o 
  -2   6   4       78.60       61.02     10.00 o 
  -1   6   4      109.39      118.07     12.15 o 
   0   6   4      836.50      712.48     32.84 o 
   1   6   4      113.71      128.50     14.05 o 
   2   6   4       84.08       67.48     10.95 o 
   3   6   4       27.39       26.89      8.70 o 
   4   6   4      271.99      270.96     26.03 o 
   5   6   4       67.53       78.60     10.69 o 
   6   6   4       25.99       28.61     11.38 o 
   7   6   4        9.88       13.36     11.81 o 
   8   6   4       20.53       20.94      9.82 o 
  -7   7   4       13.61       18.18     10.60 o 
  -6   7   4       10.64       12.76     13.10 o 
  -5   7   4       20.14       20.94      9.82 o 
  -4   7   4      160.04      151.34      9.91 o 
  -3   7   4      403.21      403.17     21.12 o 
  -2   7   4      100.87      105.66     12.93 o 
  -1   7   4      102.44       88.77     17.24 o 
   0   7   4      477.35      470.91     26.46 o 
   1   7   4      100.42       94.11     15.17 o 
   2   7   4      103.36      110.32     13.79 o 
   3   7   4      403.23      410.23     20.25 o 
   4   7   4      162.18      156.42     12.24 o 
   5   7   4       19.63       18.62      9.39 o 
   6   7   4       10.71       16.55     16.03 o 
   7   7   4       13.50       20.77      9.22 o 
  -6   8   4        1.07        6.89     16.12 o 
  -5   8   4       29.46       40.59     10.34 o 
  -4   8   4       48.26       41.45     13.70 o 
  -3   8   4       30.48       31.28     12.32 o 
  -2   8   4       51.44       51.02     10.69 o 
  -1   8   4      475.09      488.23     21.29 o 
   0   8   4       34.56       38.78      8.53 o 
   1   8   4      471.84      468.93     24.39 o 
   2   8   4       52.36       54.04     11.55 o 
   3   8   4       29.69       30.16     13.27 o 
   4   8   4       47.97       44.64     13.96 o 
   5   8   4       29.85       41.71     12.67 o 
   6   8   4        1.08        7.50     13.96 o 
  -5   9   4        8.21       17.15     13.01 o 
  -4   9   4        9.72       14.48     11.98 o 
  -3   9   4       18.77       28.27     11.12 o 
  -2   9   4       58.55       59.81     10.95 o 
  -1   9   4        9.96       12.93     10.95 o 
   0   9   4        1.81        6.21      7.93 o 
   1   9   4        9.65       14.82      9.05 o 
   2   9   4       59.82       66.62     13.19 o 
   3   9   4       18.37       24.48     11.72 o 
   4   9   4        9.92       10.26     11.20 o 
   5   9   4        8.04       13.70     10.86 o 
  -4  10   4        4.62       16.20     15.86 o 
  -3  10   4       23.25       33.44     11.20 o 
  -2  10   4       25.06       26.03     11.20 o 
  -1  10   4       11.92       14.39     12.24 o 
   0  10   4       40.95       53.78     11.29 o 
   1  10   4       12.36       15.60     10.69 o 
   2  10   4       24.74       32.92     11.20 o 
   3  10   4       23.49       32.58     12.32 o 
   4  10   4        4.54       12.50     16.89 o 
  -1  11   4        2.39        3.27     13.27 o 
   0  11   4        9.14       15.43     10.51 o 
   1  11   4        2.28        9.14     12.24 o 
   1   0   5     1302.31     1342.22     40.68 o 
   2   0   5     4464.07     4772.85    190.81 o 
   3   0   5        2.04        5.34      6.38 o 
   4   0   5        2.47        1.72      7.15 o 
   5   0   5        1.12        2.93      6.38 o 
   6   0   5      147.75      163.15     10.69 o 
   7   0   5        0.44        0.26      8.36 o 
   8   0   5        2.50        4.31     10.95 o 
   9   0   5       23.35       20.86     12.32 o 
  -9   1   5        0.53        1.98      9.74 o 
  -8   1   5       32.55       31.72     10.34 o 
  -7   1   5       25.51       21.80      8.79 o 
  -6   1   5       16.85       20.34     10.60 o 
  -5   1   5      107.16      108.68     10.86 o 
  -4   1   5      684.29      707.83     55.24 o 
  -3   1   5      626.08      641.55     26.03 o 
  -2   1   5      824.17      809.01     36.02 o 
  -1   1   5      110.84      114.19     11.20 o 
   0   1   5     3070.18     3018.24    100.83 o 
   1   1   5       97.87       96.18     11.72 o 
   2   1   5      826.22      786.00     36.89 o 
   3   1   5      610.72      600.70     25.77 o 
   4   1   5      688.95      728.34     28.79 o 
   5   1   5      109.32      116.61     12.84 o 
   6   1   5       16.97       22.75     10.00 o 
   7   1   5       24.94       26.89      9.22 o 
   8   1   5       31.81       33.27      9.39 o 
   9   1   5        0.51        4.74      8.62 o 
  -9   2   5       11.42       14.57      9.82 o 
  -8   2   5       27.29       21.03     11.38 o 
  -7   2   5       13.97       18.10     10.26 o 
  -6   2   5      108.53      109.71     12.32 o 
  -5   2   5      802.26      781.34     18.27 o 
  -4   2   5       70.59       63.60     13.19 o 
  -3   2   5       44.38       39.47      8.96 o 
  -2   2   5      964.13      999.13     28.18 o 
  -1   2   5     2125.37     2122.70     52.74 o 
   0   2   5       59.67       61.45      6.98 o 
   1   2   5     2098.01     2078.32     49.99 o 
   2   2   5      986.77      989.65     47.75 o 
   3   2   5       43.14       34.39      6.98 o 
   4   2   5       69.97       66.88      7.84 o 
   5   2   5      813.09      793.84     28.35 o 
   6   2   5      105.01      100.49     11.20 o 
   7   2   5       14.25       20.08      7.07 o 
   8   2   5       27.29       24.56      8.62 o 
   9   2   5       11.53       18.18     12.58 o 
  -9   3   5        3.31        7.07     14.05 o 
  -8   3   5       26.31       26.03     13.44 o 
  -7   3   5       39.64       48.00     12.41 o 
  -6   3   5      139.85      134.02     23.01 o 
  -5   3   5       23.34       20.51     10.60 o 
  -4   3   5       56.38       66.45      4.91 o 
  -3   3   5      790.58      756.95     40.76 o 
  -2   3   5     1325.44     1394.71     52.05 o 
  -1   3   5     1596.95     1763.06     37.92 o 
   0   3   5       88.80       92.91      7.58 o 
   1   3   5     1581.94     1720.40     45.42 o 
   2   3   5     1327.90     1333.09     93.08 o 
   3   3   5      797.46      766.95     36.37 o 
   4   3   5       55.44       65.24      8.79 o 
   5   3   5       24.10       21.29      9.05 o 
   6   3   5      137.88      126.26     27.92 o 
   7   3   5       38.35       33.01     12.58 o 
   8   3   5       26.13       24.05      8.88 o 
   9   3   5        3.31        3.71     10.17 o 
  -9   4   5       13.86       18.53     12.76 o 
  -8   4   5        0.11        3.96      7.84 o 
  -7   4   5        0.91        3.10     11.81 o 
  -6   4   5       58.52       71.96     13.53 o 
  -5   4   5        2.30        4.05      7.93 o 
  -4   4   5      202.61      203.22     15.08 o 
  -3   4   5        0.27        6.89      6.29 o 
  -2   4   5       94.27       82.65     12.76 o 
  -1   4   5      112.11       93.34      8.79 o 
   0   4   5      294.06      309.66      8.53 o 
   1   4   5      109.58       86.44      9.14 o 
   2   4   5       93.20       79.29      8.36 o 
   3   4   5        0.17        3.36      5.86 o 
   4   4   5      200.95      205.63     11.63 o 
   5   4   5        2.13        7.24      8.36 o 
   6   4   5       57.75       67.31     11.89 o 
   7   4   5        0.86        2.50      7.76 o 
   8   4   5        0.09        2.84      6.46 o 
   9   4   5       13.87       14.82     10.69 o 
  -8   5   5       34.18       42.92     10.60 o 
  -7   5   5       11.44       16.20     10.69 o 
  -6   5   5       28.17       29.56     10.69 o 
  -5   5   5       56.16       61.10     10.17 o 
  -4   5   5       28.70       24.48     10.77 o 
  -3   5   5      185.48      178.06     10.86 o 
  -2   5   5      138.13      171.85     13.96 o 
  -1   5   5      165.56      165.73     10.43 o 
   0   5   5      113.07      102.82      8.53 o 
   1   5   5      163.08      166.42      8.02 o 
   2   5   5      133.78      163.75     14.31 o 
   3   5   5      185.06      174.87      9.48 o 
   4   5   5       28.28       23.44      8.10 o 
   5   5   5       56.48       61.19      8.36 o 
   6   5   5       27.48       31.89      9.39 o 
   7   5   5       11.68       13.10      9.74 o 
   8   5   5       34.80       35.59     13.10 o 
  -8   6   5        3.52       12.67     14.05 o 
  -7   6   5        8.53       12.93     10.77 o 
  -6   6   5       68.82       59.21     15.08 o 
  -5   6   5      140.80      143.93     15.77 o 
  -4   6   5      209.89      177.19     14.39 o 
  -3   6   5       46.36       38.09      9.05 o 
  -2   6   5      133.49      125.66     11.20 o 
  -1   6   5      108.20      114.37      9.31 o 
   0   6   5       79.98       61.88      9.82 o 
   1   6   5      110.30      118.33     12.93 o 
   2   6   5      133.35      129.79     14.65 o 
   3   6   5       48.27       37.58      9.91 o 
   4   6   5      210.39      179.43     15.77 o 
   5   6   5      139.49      146.94     12.32 o 
   6   6   5       70.93       70.84     17.24 o 
   7   6   5        8.38       16.81     14.39 o 
   8   6   5        3.47        5.77     12.24 o 
  -7   7   5       10.89       13.36      8.62 o 
  -6   7   5       22.94       26.20     12.50 o 
  -5   7   5       31.23       34.90     11.12 o 
  -4   7   5       82.34       88.60     12.50 o 
  -3   7   5        7.06       14.48     10.69 o 
  -2   7   5      213.81      201.24     14.39 o 
  -1   7   5      138.78      127.64     13.01 o 
   0   7   5      154.28      155.04     15.69 o 
   1   7   5      138.74      137.38     10.17 o 
   2   7   5      213.31      198.31     17.58 o 
   3   7   5        6.54       13.62      8.19 o 
   4   7   5       83.31       86.79     15.08 o 
   5   7   5       31.31       37.92     12.50 o 
   6   7   5       22.83       24.65     10.43 o 
   7   7   5       11.01       12.15     11.98 o 
  -6   8   5        5.28       11.55     10.77 o 
  -5   8   5       44.38       51.62     14.74 o 
  -4   8   5       83.55       72.57     12.58 o 
  -3   8   5       87.12       81.79     10.86 o 
  -2   8   5       28.07       29.22     10.17 o 
  -1   8   5      325.59      329.22     20.25 o 
   0   8   5       62.61       57.31     12.58 o 
   1   8   5      322.85      352.49     26.63 o 
   2   8   5       27.53       28.53     11.55 o 
   3   8   5       91.47       89.63     15.43 o 
   4   8   5       82.22       74.98     14.05 o 
   5   8   5       43.58       48.61     13.27 o 
   6   8   5        5.19        8.53     11.46 o 
  -5   9   5       12.28       17.32     11.81 o 
  -4   9   5        6.29       13.62      9.31 o 
  -3   9   5      104.52      115.49     14.82 o 
  -2   9   5       13.65       18.36     11.89 o 
  -1   9   5       66.66       75.50     16.63 o 
   0   9   5      119.43      128.84     17.15 o 
   1   9   5       67.90       74.20     10.60 o 
   2   9   5       13.44       14.74     12.76 o 
   3   9   5      103.14      105.14     15.77 o 
   4   9   5        6.15        9.91     11.89 o 
   5   9   5       12.49       20.08      9.82 o 
  -4  10   5        5.11       12.15     12.84 o 
  -3  10   5        2.22        8.27     15.86 o 
  -2  10   5       96.57       97.99     19.39 o 
  -1  10   5       54.39       59.73     13.88 o 
   0  10   5        1.01        6.46     14.13 o 
   1  10   5       54.78       56.88     13.62 o 
   2  10   5       94.38       89.46     18.70 o 
   3  10   5        2.35        7.58     13.10 o 
   4  10   5        5.01       13.01     12.84 o 
   0  11   5       35.57       52.40     13.96 o 
   0   0   6    11702.61    11502.59     93.51 o 
   1   0   6      249.43      237.52     16.63 o 
   2   0   6        0.09        4.40      4.40 o 
   3   0   6      727.22      757.38     30.34 o 
   4   0   6      922.92      993.53     29.82 o 
   5   0   6        1.51        3.88      7.07 o 
   6   0   6       24.33       25.25      9.91 o 
   7   0   6        7.34       10.86      9.31 o 
   8   0   6        0.43        5.43     11.55 o 
   9   0   6        1.15        7.15      9.91 o 
  -9   1   6        2.78        8.70     10.86 o 
  -8   1   6       44.12       43.70     11.98 o 
  -7   1   6       12.47       14.48     10.60 o 
  -6   1   6        3.47        7.67      9.14 o 
  -5   1   6      302.29      304.40     19.48 o 
  -4   1   6       14.84       29.65     11.20 o 
  -3   1   6      481.46      505.29     26.29 o 
  -2   1   6     2177.70     2111.33     64.90 o 
  -1   1   6     1285.97     1254.15     58.95 o 
   0   1   6      112.05      112.21      8.36 o 
   1   1   6     1294.90     1250.53     60.59 o 
   2   1   6     2159.52     2146.66     75.58 o 
   3   1   6      487.53      510.72     20.43 o 
   4   1   6       15.73       20.60      9.48 o 
   5   1   6      294.90      313.45     15.43 o 
   6   1   6        3.46       10.77      6.81 o 
   7   1   6       12.56       12.58     10.43 o 
   8   1   6       44.14       38.70     11.20 o 
   9   1   6        2.90        9.65      8.62 o 
  -9   2   6        7.98       13.27      8.27 o 
  -8   2   6        1.68        4.57     10.17 o 
  -7   2   6      210.05      204.51     20.34 o 
  -6   2   6        2.59        3.53      7.07 o 
  -5   2   6       88.78       94.89     17.15 o 
  -4   2   6       90.86       94.20      8.53 o 
  -3   2   6     1181.70     1169.17     40.33 o 
  -2   2   6       74.59       82.31     16.63 o 
  -1   2   6      118.38      121.52     10.00 o 
   0   2   6     2307.22     2410.99     62.22 o 
   1   2   6      137.25      133.07     12.58 o 
   2   2   6       72.04       73.17     15.94 o 
   3   2   6     1171.98     1173.82     41.11 o 
   4   2   6       91.45       98.85      6.29 o 
   5   2   6       90.32       85.67     15.17 o 
   6   2   6        2.76        3.45      7.50 o 
   7   2   6      210.18      199.17     19.05 o 
   8   2   6        1.77        5.00      9.91 o 
   9   2   6        7.89       12.93     12.67 o 
  -9   3   6       23.17       27.75     10.08 o 
  -8   3   6        5.53        7.50      8.70 o 
  -7   3   6       84.21       71.79     12.84 o 
  -6   3   6       12.72        8.27      9.48 o 
  -5   3   6      189.33      190.98     16.37 o 
  -4   3   6       29.04       30.42      6.72 o 
  -3   3   6      416.62      418.34     16.37 o 
  -2   3   6      146.19      134.53     14.74 o 
  -1   3   6      442.66      426.70     25.77 o 
   0   3   6     1571.49     1709.54     36.89 o 
   1   3   6      468.83      452.12     29.73 o 
   2   3   6      140.87      122.90     11.29 o 
   3   3   6      420.49      419.54     13.19 o 
   4   3   6       28.67       31.28      5.95 o 
   5   3   6      182.53      169.52     12.50 o 
   6   3   6       12.06        7.41      8.45 o 
   7   3   6       82.46       62.57     16.29 o 
   8   3   6        5.58        7.41      8.19 o 
   9   3   6       23.22       28.61      8.27 o 
  -8   4   6       10.54       12.15     11.72 o 
  -7   4   6       91.42       89.72     13.62 o 
  -6   4   6       90.03       91.61     16.03 o 
  -5   4   6       27.40       32.23     12.24 o 
  -4   4   6       20.00       17.84      7.76 o 
  -3   4   6       48.48       45.68      8.70 o 
  -2   4   6      290.46      303.28     12.58 o 
  -1   4   6      303.58      339.56     17.15 o 
   0   4   6       89.32       64.98      7.76 o 
   1   4   6      285.32      317.41     18.01 o 
   2   4   6      293.49      296.04      8.62 o 
   3   4   6       50.63       45.42      9.65 o 
   4   4   6       19.99       19.99      6.64 o 
   5   4   6       29.82       35.42      5.95 o 
   6   4   6       88.88       79.55     12.93 o 
   7   4   6       91.15       80.67     12.15 o 
   8   4   6       10.61       13.36      7.41 o 
  -8   5   6       11.03       16.89     10.69 o 
  -7   5   6       31.71       39.90     11.81 o 
  -6   5   6        7.60        7.84      9.74 o 
  -5   5   6       66.84       57.74      9.91 o 
  -4   5   6      107.34      111.00     10.17 o 
  -3   5   6       11.62       17.06      8.27 o 
  -2   5   6       60.91       63.17     10.26 o 
  -1   5   6       68.41       78.08      7.24 o 
   0   5   6      591.73      579.84     19.99 o 
   1   5   6       64.74       79.55      7.93 o 
   2   5   6       60.82       60.85     13.27 o 
   3   5   6       11.21       14.31      8.88 o 
   4   5   6      108.08      110.92     10.69 o 
   5   5   6       67.96       59.12      9.65 o 
   6   5   6        7.20        9.39      9.31 o 
   7   5   6       32.37       36.02     12.41 o 
   8   5   6       10.77       14.31     10.60 o 
  -7   6   6       50.57       46.88     13.88 o 
  -6   6   6       30.62       32.06     11.89 o 
  -5   6   6       47.88       47.23     11.98 o 
  -4   6   6       55.85       56.88     10.34 o 
  -3   6   6        7.70       11.46      7.93 o 
  -2   6   6      228.30      244.07     17.75 o 
  -1   6   6       28.93       22.32     10.17 o 
   0   6   6       11.00       17.75      8.88 o 
   1   6   6       28.65       18.10      7.58 o 
   2   6   6      236.09      251.57     17.24 o 
   3   6   6        7.35        9.74      8.96 o 
   4   6   6       54.15       55.50     10.77 o 
   5   6   6       48.73       51.02     11.98 o 
   6   6   6       30.40       24.82      9.57 o 
   7   6   6       50.56       41.63     13.62 o 
  -7   7   6       10.98       16.98     11.12 o 
  -6   7   6       15.04       17.93     12.76 o 
  -5   7   6       39.14       37.75     15.77 o 
  -4   7   6       65.50       60.50     11.20 o 
  -3   7   6        0.25        3.71     10.17 o 
  -2   7   6       99.49       83.68     12.50 o 
  -1   7   6      118.07      137.20     14.82 o 
   0   7   6      580.19      558.73     30.68 o 
   1   7   6      122.03      136.86     13.36 o 
   2   7   6       99.68       84.20     12.24 o 
   3   7   6        0.43        1.98      9.65 o 
   4   7   6       68.18       59.64     10.00 o 
   5   7   6       38.41       35.34     12.15 o 
   6   7   6       15.17       20.25     10.34 o 
   7   7   6       11.27       13.79     10.95 o 
  -6   8   6        9.98       10.00     10.60 o 
  -5   8   6        9.86       14.13     11.81 o 
  -4   8   6       27.03       34.65     14.91 o 
  -3   8   6       55.22       53.18     12.41 o 
  -2   8   6       14.80       18.87     11.20 o 
  -1   8   6       41.64       50.68      9.39 o 
   0   8   6      244.64      225.20     27.75 o 
   1   8   6       43.62       49.47     10.17 o 
   2   8   6       14.33       19.74     10.60 o 
   3   8   6       57.15       51.97     12.41 o 
   4   8   6       26.76       29.56     15.08 o 
   5   8   6        9.94        8.62     11.98 o 
   6   8   6       10.12       11.81      8.36 o 
  -5   9   6       24.67       23.18     19.65 o 
  -4   9   6        0.87        9.39     11.46 o 
  -3   9   6       23.57       35.68     13.01 o 
  -2   9   6        1.76        8.36     13.01 o 
  -1   9   6       70.65       76.44     14.39 o 
   0   9   6       25.89       24.39     10.34 o 
   1   9   6       69.50       72.14     12.84 o 
   2   9   6        2.19        5.17      7.93 o 
   3   9   6       23.91       36.02     14.39 o 
   4   9   6        0.84        9.39     13.10 o 
   5   9   6       25.24       30.85     12.84 o 
  -3  10   6       29.52       41.11     15.25 o 
  -2  10   6        3.85        8.02     12.07 o 
  -1  10   6        9.14       14.91     12.15 o 
   0  10   6       88.98       82.82     20.25 o 
   1  10   6        9.46       15.43     12.84 o 
   2  10   6        3.53       11.20     12.84 o 
   3  10   6       29.57       41.71     15.94 o 
   1   0   7      389.27      358.35     11.12 o 
   2   0   7        4.34       11.98      4.74 o 
   3   0   7      270.04      304.49     10.60 o 
   4   0   7      115.55      123.93     13.01 o 
   5   0   7       80.73       81.96      7.58 o 
   6   0   7       15.25       23.87      8.70 o 
   7   0   7        0.82        6.81      8.79 o 
   8   0   7        0.08        6.46     12.24 o 
   9   0   7        6.35       12.24     11.98 o 
  -9   1   7        2.09        6.03     10.77 o 
  -8   1   7        1.60        2.59      8.79 o 
  -7   1   7       38.69       36.28     16.89 o 
  -6   1   7      114.39      117.55     15.51 o 
  -5   1   7      101.73      107.99     12.32 o 
  -4   1   7       59.22       38.27     11.89 o 
  -3   1   7       37.70       33.78     10.60 o 
  -2   1   7      178.51      150.13     14.65 o 
  -1   1   7      438.59      397.48     18.53 o 
   0   1   7      111.29      121.78     11.98 o 
   1   1   7      438.85      400.15     17.41 o 
   2   1   7      167.83      139.62     11.46 o 
   3   1   7       41.40       37.83      5.77 o 
   4   1   7       59.37       35.68     11.81 o 
   5   1   7      102.65      108.85     15.69 o 
   6   1   7      112.28      118.07     12.93 o 
   7   1   7       40.17       41.89     10.08 o 
   8   1   7        1.53        5.60      8.10 o 
   9   1   7        2.11        8.27     11.38 o 
  -9   2   7        1.31        3.19     11.03 o 
  -8   2   7        6.18        5.86     14.82 o 
  -7   2   7       55.25       67.40     14.48 o 
  -6   2   7       66.31       69.29     12.41 o 
  -5   2   7      270.52      259.59     22.41 o 
  -4   2   7      155.44      144.62     11.81 o 
  -3   2   7       19.23       27.84     10.34 o 
  -2   2   7      912.88      941.04     33.53 o 
  -1   2   7      870.87      906.65     34.56 o 
   0   2   7      673.25      695.33     24.91 o 
   1   2   7      843.56      848.31     34.65 o 
   2   2   7      915.03      931.99     32.15 o 
   3   2   7       17.04       25.42     11.12 o 
   4   2   7      150.39      136.86     14.31 o 
   5   2   7      281.11      259.93     10.69 o 
   6   2   7       66.94       68.09      8.53 o 
   7   2   7       56.24       68.77     10.17 o 
   8   2   7        6.30        8.19      9.74 o 
   9   2   7        1.22        6.03      9.82 o 
  -9   3   7        0.23        5.34     12.07 o 
  -8   3   7       24.37       21.80      8.70 o 
  -7   3   7       48.82       60.16     12.32 o 
  -6   3   7      125.98      113.50     11.46 o 
  -5   3   7      270.24      257.52     18.44 o 
  -4   3   7       45.00       36.97      7.84 o 
  -3   3   7      458.55      435.31     21.80 o 
  -2   3   7      242.38      243.99     11.46 o 
  -1   3   7     1373.89     1338.43     64.81 o 
   0   3   7       15.72       23.70      6.81 o 
   1   3   7     1423.78     1384.02     60.59 o 
   2   3   7      246.44      250.28     13.19 o 
   3   3   7      464.02      434.37     21.12 o 
   4   3   7       43.58       38.70      7.50 o 
   5   3   7      261.67      258.03     13.19 o 
   6   3   7      127.32      114.54     13.88 o 
   7   3   7       50.57       52.66     11.72 o 
   8   3   7       23.97       22.41      6.98 o 
   9   3   7        0.27        3.45      7.41 o 
  -8   4   7       14.73       21.72     12.32 o 
  -7   4   7        0.79        6.38     10.69 o 
  -6   4   7        0.80        0.78     10.43 o 
  -5   4   7      125.60      123.50     18.36 o 
  -4   4   7      147.22      155.22     14.91 o 
  -3   4   7      430.31      401.79     22.49 o 
  -2   4   7      162.51      139.96      9.31 o 
  -1   4   7     1055.85      968.27     27.06 o 
   0   4   7      478.13      390.93     24.30 o 
   1   4   7     1050.68      948.97     26.80 o 
   2   4   7      170.31      142.12     15.08 o 
   3   4   7      428.13      406.79     15.77 o 
   4   4   7      150.09      167.45     11.63 o 
   5   4   7      126.61      153.49     23.18 o 
   6   4   7        0.68        4.05      7.58 o 
   7   4   7        1.05        2.41      9.05 o 
   8   4   7       15.11       17.32      8.45 o 
  -8   5   7       23.95       29.04     15.25 o 
  -7   5   7        4.83       12.58     10.77 o 
  -6   5   7       37.45       53.09      9.39 o 
  -5   5   7       20.06       26.80      9.91 o 
  -4   5   7        4.43        5.95      7.93 o 
  -3   5   7       26.39       26.54      7.50 o 
  -2   5   7     1250.99     1232.34     41.54 o 
  -1   5   7      246.82      213.39     16.98 o 
   0   5   7      304.22      333.70     18.79 o 
   1   5   7      247.83      220.89     17.06 o 
   2   5   7     1244.19     1224.67     44.73 o 
   3   5   7       26.51       26.54      7.24 o 
   4   5   7        4.57        6.72      6.38 o 
   5   5   7       20.25       26.11      7.84 o 
   6   5   7       39.31       54.90     11.12 o 
   7   5   7        4.75        5.34      9.39 o 
   8   5   7       23.95       28.27      6.81 o 
  -7   6   7        6.35       13.96     14.39 o 
  -6   6   7        9.45        9.39     11.20 o 
  -5   6   7       76.03       73.69     11.55 o 
  -4   6   7       44.80       69.72     15.43 o 
  -3   6   7       69.45       68.95     11.98 o 
  -2   6   7       37.79       38.27      9.05 o 
  -1   6   7      283.93      263.89     19.91 o 
   0   6   7     1273.55     1241.05     65.15 o 
   1   6   7      282.72      260.19     19.39 o 
   2   6   7       38.38       40.68      9.48 o 
   3   6   7       67.15       66.45      9.74 o 
   4   6   7       40.15       63.69     10.77 o 
   5   6   7       77.22       79.03     10.34 o 
   6   6   7        9.39       10.17      9.14 o 
   7   6   7        6.51        8.27      9.48 o 
  -7   7   7       15.31       21.03     16.89 o 
  -6   7   7        1.72        4.91     13.10 o 
  -5   7   7       20.56       19.56     11.63 o 
  -4   7   7       58.89       63.35      9.74 o 
  -3   7   7       36.12       33.27      8.36 o 
  -2   7   7       16.87       17.84      8.27 o 
  -1   7   7       84.64       80.06     12.24 o 
   0   7   7      172.45      186.33     16.03 o 
   1   7   7       80.46       83.17     13.36 o 
   2   7   7       18.23       20.60      7.24 o 
   3   7   7       35.50       31.72      9.39 o 
   4   7   7       59.60       60.33     13.19 o 
   5   7   7       21.51       19.99     10.51 o 
   6   7   7        1.93        4.14     10.86 o 
   7   7   7       15.30       18.53     16.81 o 
  -6   8   7        3.21       14.22     12.50 o 
  -5   8   7        6.49        9.57      9.39 o 
  -4   8   7        2.76        7.15      9.22 o 
  -3   8   7        4.87        7.58     12.58 o 
  -2   8   7        7.32       13.62     11.38 o 
  -1   8   7       45.49       46.37     18.01 o 
   0   8   7       26.82       22.06     15.00 o 
   1   8   7       44.23       31.20     21.03 o 
   2   8   7        7.40       13.19     10.26 o 
   3   8   7        4.45        5.08      9.14 o 
   4   8   7        2.83        8.53      8.10 o 
   5   8   7        6.59        7.93     11.38 o 
   6   8   7        3.14        7.84     11.63 o 
  -5   9   7        0.66        6.64     14.48 o 
  -4   9   7        0.94        5.00     14.22 o 
  -3   9   7        5.07        8.27      9.05 o 
  -2   9   7        5.01        7.33     10.69 o 
  -1   9   7       27.82       30.85     12.76 o 
   0   9   7        2.35        4.48     10.60 o 
   1   9   7       27.85       22.15     11.03 o 
   2   9   7        4.98       13.27     11.63 o 
   3   9   7        5.25       10.60     11.20 o 
   4   9   7        1.11        7.15     13.36 o 
   5   9   7        0.65        6.03     16.37 o 
  -3  10   7       20.44       23.10     14.57 o 
  -2  10   7       18.46       25.08     11.81 o 
  -1  10   7        5.18        9.05     10.17 o 
   0  10   7       39.02       51.37     13.10 o 
   1  10   7        5.42       10.69     14.57 o 
   2  10   7       18.49       25.77     11.38 o 
   3  10   7       19.54       20.34     15.60 o 
   0   0   8     2129.69     2238.54     17.41 o 
   1   0   8        1.15        0.09      4.31 o 
   2   0   8       30.06       23.70      7.67 o 
   3   0   8        0.13        4.14      5.60 o 
   4   0   8      953.16      909.15     46.97 o 
   5   0   8       33.10       38.61      8.62 o 
   6   0   8        0.07        5.00      7.67 o 
   7   0   8        0.75        3.45     11.12 o 
   8   0   8        2.18        5.69      9.48 o 
   9   0   8        0.63        7.84     11.72 o 
  -9   1   8        0.28        4.05      9.74 o 
  -8   1   8       14.67       17.93      9.22 o 
  -7   1   8        4.71        8.10     10.43 o 
  -6   1   8      161.67      172.97     15.51 o 
  -5   1   8       38.06       49.56     12.07 o 
  -4   1   8      252.94      243.81     19.56 o 
  -3   1   8      437.59      457.64     20.43 o 
  -2   1   8      491.55      459.96     22.32 o 
  -1   1   8     1491.96     1459.18     61.62 o 
   0   1   8      445.26      453.24     22.06 o 
   1   1   8     1493.46     1491.84     42.49 o 
   2   1   8      494.61      449.62     19.65 o 
   3   1   8      439.50      467.81     13.79 o 
   4   1   8      252.84      249.76     14.65 o 
   5   1   8       37.03       51.02     12.24 o 
   6   1   8      162.75      172.45     14.39 o 
   7   1   8        4.66        6.98      9.05 o 
   8   1   8       14.35       16.72     11.81 o 
   9   1   8        0.28        4.40     12.41 o 
  -9   2   8        8.36       12.07     10.77 o 
  -8   2   8       20.83       28.79     16.46 o 
  -7   2   8       46.07       39.21     13.53 o 
  -6   2   8       68.07       65.67      8.88 o 
  -5   2   8       12.38       15.86     11.55 o 
  -4   2   8       25.80       27.84      9.05 o 
  -3   2   8      138.68      154.44     11.98 o 
  -2   2   8      415.87      415.66     23.53 o 
  -1   2   8     2464.97     2461.75     79.63 o 
   0   2   8      371.72      388.77     13.88 o 
   1   2   8     2461.97     2528.63     59.64 o 
   2   2   8      425.04      423.85     17.06 o 
   3   2   8      138.23      157.20     14.22 o 
   4   2   8       24.78       24.56      8.36 o 
   5   2   8       11.64       16.98     10.51 o 
   6   2   8       69.72       67.05     10.60 o 
   7   2   8       45.98       43.35     13.79 o 
   8   2   8       21.44       25.42      8.79 o 
   9   2   8        8.60       14.48     11.12 o 
  -8   3   8       15.19       12.67     11.81 o 
  -7   3   8       13.51       14.05      7.33 o 
  -6   3   8      109.43       89.54     14.65 o 
  -5   3   8       16.38       26.54      8.10 o 
  -4   3   8       53.22       52.14     11.55 o 
  -3   3   8      870.80      900.96     31.54 o 
  -2   3   8      635.78      634.57     20.68 o 
  -1   3   8      503.86      499.78     35.85 o 
   0   3   8       26.44       22.32      7.50 o 
   1   3   8      493.96      498.92     28.10 o 
   2   3   8      619.15      613.63     21.03 o 
   3   3   8      881.76      891.91     43.95 o 
   4   3   8       54.36       49.90      8.02 o 
   5   3   8       15.08       23.18      9.74 o 
   6   3   8      110.70       89.29     15.69 o 
   7   3   8       13.41       12.15     12.07 o 
   8   3   8       15.18       13.96     13.70 o 
  -8   4   8        2.95        6.98      8.19 o 
  -7   4   8       15.53       13.36     10.00 o 
  -6   4   8       50.08       54.73     12.15 o 
  -5   4   8      201.21      200.98     15.08 o 
  -4   4   8       72.49       74.46     10.17 o 
  -3   4   8      168.59      188.40     19.39 o 
  -2   4   8      275.04      248.38     20.68 o 
  -1   4   8      691.26      650.69     24.05 o 
   0   4   8      231.64      229.59     14.74 o 
   1   4   8      697.60      686.19     25.94 o 
   2   4   8      272.63      251.83     14.82 o 
   3   4   8      169.91      192.45     12.58 o 
   4   4   8       70.67       74.46     12.07 o 
   5   4   8      204.68      200.98     19.65 o 
   6   4   8       52.16       50.93     13.53 o 
   7   4   8       15.58       11.20      5.00 o 
   8   4   8        2.98        5.34     10.00 o 
  -8   5   8        7.36       12.76      8.88 o 
  -7   5   8       35.21       40.08     10.69 o 
  -6   5   8       31.85       29.91     11.63 o 
  -5   5   8        8.38       14.57     12.07 o 
  -4   5   8      426.10      412.99     20.51 o 
  -3   5   8      175.42      155.91     14.13 o 
  -2   5   8       70.92       71.70     13.36 o 
  -1   5   8       57.57       64.72     11.55 o 
   0   5   8      219.39      211.84     16.63 o 
   1   5   8       59.33       69.72     12.41 o 
   2   5   8       73.71       76.79     13.01 o 
   3   5   8      175.84      154.70     13.01 o 
   4   5   8      430.87      426.87     21.46 o 
   5   5   8        8.23       13.88      5.26 o 
   6   5   8       30.86       28.10      8.53 o 
   7   5   8       35.46       38.09     11.20 o 
   8   5   8        7.62       11.81      7.76 o 
  -7   6   8        9.59       12.84     10.08 o 
  -6   6   8       28.33       46.54     13.96 o 
  -5   6   8       20.65       24.73      9.65 o 
  -4   6   8        1.60        7.93      8.19 o 
  -3   6   8       30.21       26.03      8.88 o 
  -2   6   8      218.05      211.75     18.79 o 
  -1   6   8       40.95       45.59      9.14 o 
   0   6   8      312.75      307.59     22.75 o 
   1   6   8       41.99       46.28     10.86 o 
   2   6   8      217.95      215.20     14.74 o 
   3   6   8       30.79       29.22      8.96 o 
   4   6   8        1.60        4.83      7.84 o 
   5   6   8       21.27       23.10      8.79 o 
   6   6   8       27.84       38.01     12.84 o 
   7   6   8        9.59       10.43     10.00 o 
  -6   7   8        5.44        8.19     10.08 o 
  -5   7   8       10.37       17.75     12.41 o 
  -4   7   8      102.00      111.61     13.27 o 
  -3   7   8       43.29       49.81      8.70 o 
  -2   7   8       13.76       18.79      9.48 o 
  -1   7   8      111.41      112.12     19.65 o 
   0   7   8      117.72       97.73     18.27 o 
   1   7   8      117.67      128.93     17.06 o 
   2   7   8       13.71       17.50     10.08 o 
   3   7   8       43.86       52.14     10.43 o 
   4   7   8      103.07      108.25     15.43 o 
   5   7   8       10.54       11.55     10.43 o 
   6   7   8        5.45        7.07     10.69 o 
  -5   8   8        3.06       10.00     12.07 o 
  -4   8   8       32.49       33.01     14.74 o 
  -3   8   8       34.12       40.33     11.38 o 
  -2   8   8       17.05       18.70     10.08 o 
  -1   8   8       57.57       57.66     12.41 o 
   0   8   8        7.81        9.82     11.89 o 
   1   8   8       57.18       57.23     15.43 o 
   2   8   8       17.06       20.60     11.63 o 
   3   8   8       34.59       40.59      9.48 o 
   4   8   8       32.55       31.46     13.88 o 
   5   8   8        3.61        7.76     11.29 o 
  -4   9   8        8.61       14.22      9.65 o 
  -3   9   8       36.09       41.71     15.25 o 
  -2   9   8        4.20        5.69     12.41 o 
  -1   9   8       55.28       55.67     14.65 o 
   0   9   8       24.73       19.48     13.19 o 
   1   9   8       55.81       64.90     14.91 o 
   2   9   8        4.19        8.96     11.72 o 
   3   9   8       35.71       38.18     12.93 o 
   4   9   8        8.64       16.29     11.72 o 
  -2  10   8        8.36       13.96     14.31 o 
  -1  10   8       57.47       61.88     13.96 o 
   0  10   8       18.01       24.65     11.81 o 
   1  10   8       57.67       60.76     16.29 o 
   2  10   8        8.28       15.34     14.31 o 
   1   0   9      379.65      441.61     18.36 o 
   2   0   9     1339.90     1304.48     36.89 o 
   3   0   9       53.45       38.18      8.27 o 
   4   0   9       10.96       10.00      6.72 o 
   5   0   9      241.68      211.41     13.36 o 
   6   0   9      161.59      174.09     10.51 o 
   7   0   9       10.09        8.27     12.15 o 
   8   0   9       24.23       25.68     10.34 o 
  -8   1   9       24.96       33.27      8.36 o 
  -7   1   9        1.52        7.33     12.50 o 
  -6   1   9       40.95       35.77     11.98 o 
  -5   1   9       13.61       11.72     11.72 o 
  -4   1   9      200.54      216.15     18.01 o 
  -3   1   9      197.68      185.47     14.22 o 
  -2   1   9      284.14      273.03     15.08 o 
  -1   1   9      431.10      412.82     24.39 o 
   0   1   9     2772.71     2798.38     93.08 o 
   1   1   9      424.84      397.74     25.60 o 
   2   1   9      285.35      260.10     12.58 o 
   3   1   9      198.24      192.88     12.07 o 
   4   1   9      204.70      229.94     15.86 o 
   5   1   9       13.15       16.29     11.55 o 
   6   1   9       40.89       44.30     11.89 o 
   7   1   9        1.33        6.64      8.10 o 
   8   1   9       24.43       33.27      8.96 o 
  -8   2   9       11.05       14.82     17.15 o 
  -7   2   9       64.66       69.81     14.22 o 
  -6   2   9        1.89        4.05      9.31 o 
  -5   2   9       40.61       32.58      9.31 o 
  -4   2   9      154.67      167.71     18.62 o 
  -3   2   9       30.92       27.49      9.05 o 
  -2   2   9     1041.11     1047.13     51.19 o 
  -1   2   9      685.41      628.45     31.54 o 
   0   2   9      451.66      420.06     22.67 o 
   1   2   9      661.66      613.02     38.01 o 
   2   2   9     1055.92     1079.62     52.92 o 
   3   2   9       34.24       32.75      9.57 o 
   4   2   9      160.02      164.61     10.43 o 
   5   2   9       42.64       32.66     11.29 o 
   6   2   9        1.58        6.89      8.79 o 
   7   2   9       64.39       76.62     13.36 o 
   8   2   9       11.12        8.96      9.39 o 
  -8   3   9        3.97       11.20      8.79 o 
  -7   3   9        4.24        7.41      9.05 o 
  -6   3   9       81.10       84.55     15.51 o 
  -5   3   9       84.53       90.84     11.98 o 
  -4   3   9       86.37       76.53     13.53 o 
  -3   3   9        8.57       13.88     10.95 o 
  -2   3   9       76.81       79.03     11.98 o 
  -1   3   9      134.20      137.38     10.34 o 
   0   3   9      177.37      159.01     13.19 o 
   1   3   9      129.00      131.00     12.84 o 
   2   3   9       75.26       74.81     11.72 o 
   3   3   9        8.62       16.29      8.70 o 
   4   3   9       88.51       81.19     10.08 o 
   5   3   9       86.87       95.58     14.57 o 
   6   3   9       80.51       84.12     12.41 o 
   7   3   9        4.03        9.74      8.36 o 
   8   3   9        4.15       10.60     12.58 o 
  -8   4   9        7.65        9.05     13.53 o 
  -7   4   9        3.27        9.91      8.53 o 
  -6   4   9       52.71       52.05     11.63 o 
  -5   4   9       82.15       69.29     11.38 o 
  -4   4   9       13.00       19.13     11.03 o 
  -3   4   9      205.23      203.74     15.69 o 
  -2   4   9        4.43        5.43      6.89 o 
  -1   4   9      121.81      120.66     11.46 o 
   0   4   9       29.09       31.37      5.08 o 
   1   4   9      124.82      127.03     11.03 o 
   2   4   9        4.77        7.24      9.57 o 
   3   4   9      209.27      211.24     16.98 o 
   4   4   9       12.37       18.53     11.55 o 
   5   4   9       82.94       67.91     13.01 o 
   6   4   9       53.45       51.71     10.86 o 
   7   4   9        3.44        8.79      9.82 o 
   8   4   9        7.56       11.89      8.02 o 
  -7   5   9        0.92        2.93      9.22 o 
  -6   5   9       12.47       15.17     10.77 o 
  -5   5   9        7.24        9.91      9.74 o 
  -4   5   9      146.41      154.18     18.70 o 
  -3   5   9       29.13       24.73     12.15 o 
  -2   5   9       18.85       27.84      9.05 o 
  -1   5   9      100.15      104.28     12.24 o 
   0   5   9       33.43       45.59     10.60 o 
   1   5   9      100.41      100.75      9.05 o 
   2   5   9       20.16       27.75      9.39 o 
   3   5   9       28.97       24.39      9.31 o 
   4   5   9      146.63      147.81     15.34 o 
   5   5   9        7.65       11.55      4.65 o 
   6   5   9       12.16       11.89      9.14 o 
   7   5   9        0.84        3.79      7.15 o 
  -7   6   9        4.37       10.86     10.60 o 
  -6   6   9       18.11       22.67     14.05 o 
  -5   6   9       20.63       17.67     12.32 o 
  -4   6   9       62.52       56.88     10.17 o 
  -3   6   9      111.19      113.50     10.34 o 
  -2   6   9      283.85      280.61     22.24 o 
  -1   6   9       72.11       70.24     10.34 o 
   0   6   9      238.42      241.92     15.60 o 
   1   6   9       71.86       68.69     12.76 o 
   2   6   9      279.64      268.55     24.48 o 
   3   6   9      113.37      114.97     13.19 o 
   4   6   9       62.16       52.05     11.20 o 
   5   6   9       20.17       17.93      7.15 o 
   6   6   9       17.75       23.44     11.81 o 
   7   6   9        4.17       14.65      9.39 o 
  -6   7   9        1.33        9.14     15.34 o 
  -5   7   9       79.82       90.06     11.55 o 
  -4   7   9       15.35       11.03      8.79 o 
  -3   7   9       12.55       16.55     12.15 o 
  -2   7   9        8.93        8.53      8.62 o 
  -1   7   9      112.15      119.80     11.98 o 
   0   7   9      107.00      109.97     13.19 o 
   1   7   9      112.50      116.87     10.43 o 
   2   7   9        9.49       12.32      9.65 o 
   3   7   9       11.76       13.53     11.38 o 
   4   7   9       15.39       18.10     14.74 o 
   5   7   9       78.26       93.94     13.01 o 
   6   7   9        1.48        4.48     10.26 o 
  -5   8   9       25.39       37.06     18.36 o 
  -4   8   9       20.61       14.13     12.67 o 
  -3   8   9       21.30       33.87      9.91 o 
  -2   8   9       15.39       21.37     10.86 o 
  -1   8   9       93.65       88.34     13.19 o 
   0   8   9        0.07        2.33     11.72 o 
   1   8   9       96.00      100.83     17.58 o 
   2   8   9       15.74       21.89     10.00 o 
   3   8   9       21.83       37.06     10.60 o 
   4   8   9       20.07       17.24     11.46 o 
   5   8   9       25.67       32.06     13.10 o 
  -4   9   9       10.74       17.06     17.41 o 
  -3   9   9       11.89       16.98     12.84 o 
  -2   9   9       51.94       52.05     14.13 o 
  -1   9   9       60.55       66.36     12.07 o 
   0   9   9        3.28        7.93     12.32 o 
   1   9   9       60.17       69.12     17.84 o 
   2   9   9       51.74       53.18     14.31 o 
   3   9   9       12.77       19.22     13.36 o 
   4   9   9       10.46       16.72     11.72 o 
  -1  10   9       23.49       30.08     13.19 o 
   0  10   9        4.23        8.27     12.50 o 
   1  10   9       22.42       31.28     17.75 o 
   0   0  10      306.25      274.06      8.02 o 
   1   0  10      678.10      698.60     25.51 o 
   2   0  10       57.39       63.17      6.89 o 
   3   0  10      364.60      323.36     17.06 o 
   4   0  10      172.63      198.22     12.93 o 
   5   0  10      129.22      115.66     11.29 o 
   6   0  10        8.37       11.81      8.79 o 
   7   0  10        3.89        7.58     10.26 o 
   8   0  10        6.30       18.79     10.60 o 
  -8   1  10        7.35       16.81     10.26 o 
  -7   1  10       32.29       39.13     11.89 o 
  -6   1  10       30.24       31.97     13.79 o 
  -5   1  10       62.94       67.57      9.57 o 
  -4   1  10       33.31       31.46      8.45 o 
  -3   1  10      116.54      145.31     13.53 o 
  -2   1  10      701.21      682.92     37.23 o 
  -1   1  10      769.64      685.85     48.09 o 
   0   1  10       55.55       52.66      8.62 o 
   1   1  10      785.23      721.19     35.34 o 
   2   1  10      702.12      687.57     34.21 o 
   3   1  10      112.19      148.24     10.51 o 
   4   1  10       32.94       31.28     11.46 o 
   5   1  10       60.04       64.72     11.55 o 
   6   1  10       28.09       34.65     12.07 o 
   7   1  10       32.35       39.56     10.00 o 
   8   1  10        7.35       13.19     11.63 o 
  -8   2  10        4.88       10.26     11.03 o 
  -7   2  10       42.96       34.99     16.81 o 
  -6   2  10        8.80       13.19     11.89 o 
  -5   2  10       58.93       64.81     11.98 o 
  -4   2  10      269.83      276.56     16.03 o 
  -3   2  10      182.08      179.87     14.22 o 
  -2   2  10       29.88       23.79     11.03 o 
  -1   2  10       84.92       87.13     11.03 o 
   0   2  10       82.76       74.89      9.22 o 
   1   2  10       83.76       79.20      8.79 o 
   2   2  10       31.93       29.22     11.03 o 
   3   2  10      183.81      171.76     11.89 o 
   4   2  10      269.41      269.67     15.86 o 
   5   2  10       59.43       63.43      9.14 o 
   6   2  10        8.42       14.82      9.22 o 
   7   2  10       42.77       45.94     15.94 o 
   8   2  10        4.68        8.45     10.34 o 
  -8   3  10        3.14        7.33     12.67 o 
  -7   3  10       10.47       10.86     12.15 o 
  -6   3  10        5.13        5.26      7.76 o 
  -5   3  10       42.35       49.90     13.10 o 
  -4   3  10       10.89       11.55     10.00 o 
  -3   3  10      747.17      741.18     34.39 o 
  -2   3  10       10.10       12.24      6.29 o 
  -1   3  10       58.33       64.47     12.84 o 
   0   3  10       40.48       34.65      7.24 o 
   1   3  10       65.64       75.50     10.69 o 
   2   3  10       10.82       13.36      7.41 o 
   3   3  10      747.41      714.29     30.60 o 
   4   3  10       10.54       11.12      8.19 o 
   5   3  10       40.13       43.78     11.98 o 
   6   3  10        4.84        6.21      9.91 o 
   7   3  10       10.30       14.39     12.32 o 
   8   3  10        3.21        6.55     11.03 o 
  -7   4  10        3.07        8.10     10.26 o 
  -6   4  10       26.34       26.72     10.17 o 
  -5   4  10      103.08      110.57     10.17 o 
  -4   4  10       32.52       31.11     12.32 o 
  -3   4  10      109.29      103.77     11.29 o 
  -2   4  10       14.05       16.20      7.50 o 
  -1   4  10       55.02       66.88      9.14 o 
   0   4  10       40.07       34.04      7.50 o 
   1   4  10       53.56       61.36      9.22 o 
   2   4  10       15.93       16.55      7.50 o 
   3   4  10      109.54      101.78     14.48 o 
   4   4  10       31.34       28.79     10.51 o 
   5   4  10      103.66      107.64     11.12 o 
   6   4  10       26.56       24.56      7.67 o 
   7   4  10        2.79        8.45      7.76 o 
  -7   5  10       14.67       19.05     11.38 o 
  -6   5  10       12.33       12.15     11.89 o 
  -5   5  10       13.14       10.43     10.17 o 
  -4   5  10      110.21      101.87     10.95 o 
  -3   5  10      168.32      180.04     15.43 o 
  -2   5  10      135.64      137.46      9.91 o 
  -1   5  10       67.91       61.19     10.77 o 
   0   5  10       21.99       20.25      8.53 o 
   1   5  10       64.11       61.54      9.22 o 
   2   5  10      139.11      141.60     15.08 o 
   3   5  10      167.42      179.78     15.69 o 
   4   5  10      112.96      102.30     13.36 o 
   5   5  10       13.69        9.22      8.27 o 
   6   5  10       11.60       11.20     12.15 o 
   7   5  10       14.43       24.65      9.65 o 
  -6   6  10       12.81       19.22     16.03 o 
  -5   6  10        4.86       10.43     10.26 o 
  -4   6  10       99.20      109.97     16.55 o 
  -3   6  10       30.12       29.39     10.34 o 
  -2   6  10      109.32      108.59     11.63 o 
  -1   6  10       30.06       31.80     11.46 o 
   0   6  10      223.98      213.99     18.62 o 
   1   6  10       28.76       29.22      9.74 o 
   2   6  10      110.72      118.07     14.05 o 
   3   6  10       29.08       26.46     11.72 o 
   4   6  10      100.31      109.80     15.60 o 
   5   6  10        4.57        8.70     10.00 o 
   6   6  10       12.68       12.93     11.12 o 
  -6   7  10       10.05       18.01     12.93 o 
  -5   7  10        3.97       10.08     10.69 o 
  -4   7  10       13.32       15.08     12.15 o 
  -3   7  10       31.02       34.47      9.39 o 
  -2   7  10       66.98       73.69     10.69 o 
  -1   7  10      103.27      108.94     12.41 o 
   0   7  10      308.61      317.59     18.18 o 
   1   7  10      103.12      107.38     16.46 o 
   2   7  10       66.94       70.07     14.39 o 
   3   7  10       30.10       33.61     10.43 o 
   4   7  10       13.23       12.58     11.38 o 
   5   7  10        3.65        5.69      9.48 o 
   6   7  10       10.42       15.17     12.07 o 
  -5   8  10       18.75       26.80     15.08 o 
  -4   8  10       38.21       39.82     10.26 o 
  -3   8  10       62.70       66.79     15.25 o 
  -2   8  10       21.27       23.87     10.00 o 
  -1   8  10       28.12       39.64     14.74 o 
   0   8  10        0.63        5.08     10.86 o 
   1   8  10       26.85       33.78     11.55 o 
   2   8  10       20.74       29.73     14.57 o 
   3   8  10       62.17       71.88     19.31 o 
   4   8  10       37.49       40.16     14.65 o 
   5   8  10       19.22       23.53      9.65 o 
  -3   9  10        3.46        8.88     12.32 o 
  -2   9  10        6.09       12.58     11.98 o 
  -1   9  10       35.31       49.04     14.91 o 
   0   9  10        1.08        8.10     15.25 o 
   1   9  10       35.79       47.49     13.79 o 
   2   9  10        6.01       12.24     12.15 o 
   3   9  10        3.08        7.84     14.39 o 
   1   0  11        5.15       11.12      9.14 o 
   2   0  11       44.00       48.00      9.57 o 
   3   0  11       10.11       11.46      7.24 o 
   4   0  11       40.20       47.92     11.20 o 
   5   0  11        2.50        4.14      8.53 o 
   6   0  11       14.57       32.15     10.51 o 
   7   0  11       45.46       60.41     10.51 o 
   8   0  11       34.08       32.75     11.63 o 
  -8   1  11        9.92       15.94     13.79 o 
  -7   1  11        9.34       15.60      8.96 o 
  -6   1  11       43.94       38.96      8.88 o 
  -5   1  11      194.51      210.46     20.43 o 
  -4   1  11       14.16       28.87     10.43 o 
  -3   1  11      201.54      202.01     11.63 o 
  -2   1  11      162.37      149.70     16.81 o 
  -1   1  11       57.56       53.09     10.17 o 
   0   1  11      224.99      211.93     15.86 o 
   1   1  11       61.39       56.88      8.70 o 
   2   1  11      166.48      151.60     17.15 o 
   3   1  11      195.44      199.00     18.01 o 
   4   1  11       14.24       26.98      7.24 o 
   5   1  11      193.54      204.08     14.74 o 
   6   1  11       43.79       42.66     11.03 o 
   7   1  11        9.64       19.13     10.17 o 
   8   1  11        9.84       11.46      9.82 o 
  -8   2  11        3.37        6.89     13.70 o 
  -7   2  11       21.09       26.37     14.74 o 
  -6   2  11        3.30        6.38     11.55 o 
  -5   2  11      132.97      143.58     14.48 o 
  -4   2  11        6.93        7.41      8.27 o 
  -3   2  11       31.94       35.68      8.96 o 
  -2   2  11      166.93      143.15     13.01 o 
  -1   2  11      709.65      661.29     41.11 o 
   0   2  11        2.99        4.48      7.67 o 
   1   2  11      702.74      669.73     29.39 o 
   2   2  11      168.82      144.70     12.50 o 
   3   2  11       30.46       31.80      8.19 o 
   4   2  11        6.94        8.19      8.02 o 
   5   2  11      134.81      156.25     18.62 o 
   6   2  11        3.49        2.93     11.03 o 
   7   2  11       21.22       31.54     13.19 o 
   8   2  11        3.40        4.57     12.50 o 
  -7   3  11        7.06       14.39      9.74 o 
  -6   3  11        5.83        9.65     10.34 o 
  -5   3  11       65.38       65.07     13.96 o 
  -4   3  11      179.20      163.15     15.51 o 
  -3   3  11      126.44      141.26     16.55 o 
  -2   3  11      230.92      138.32     52.05 o 
  -1   3  11      725.79      712.48     42.49 o 
   0   3  11      222.62      215.98     14.91 o 
   1   3  11      733.08      722.31     36.46 o 
   2   3  11      232.24      226.75     56.62 o 
   3   3  11      122.78      137.20     15.51 o 
   4   3  11      181.37      169.09     14.48 o 
   5   3  11       63.42       66.36      8.96 o 
   6   3  11        5.58        9.14      7.24 o 
   7   3  11        7.11       16.12     11.20 o 
  -7   4  11        2.50        4.48     11.46 o 
  -6   4  11        9.56       14.22     10.86 o 
  -5   4  11       28.09       25.25      6.12 o 
  -4   4  11       86.99       91.44     13.01 o 
  -3   4  11      212.35      209.51     18.96 o 
  -2   4  11      601.42      595.27     31.46 o 
  -1   4  11      454.62      445.14     27.49 o 
   0   4  11      418.83      428.33     17.67 o 
   1   4  11      450.64      437.21     25.60 o 
   2   4  11      607.39      597.43     27.15 o 
   3   4  11      210.54      206.32     13.88 o 
   4   4  11       83.10       87.91     15.17 o 
   5   4  11       27.75       24.99     14.22 o 
   6   4  11        9.96       13.44     11.12 o 
   7   4  11        2.73        6.12     15.94 o 
  -7   5  11        0.02        9.91     10.00 o 
  -6   5  11       13.25       22.84     14.13 o 
  -5   5  11        5.19        6.81     11.81 o 
  -4   5  11       11.14       13.27     10.08 o 
  -3   5  11        9.85       13.36     10.86 o 
  -2   5  11      111.66      116.18     16.63 o 
  -1   5  11      502.18      517.62     20.17 o 
   0   5  11        0.36        6.46      8.70 o 
   1   5  11      505.31      521.50     20.43 o 
   2   5  11      113.85      125.05     14.05 o 
   3   5  11       11.12       14.65      7.84 o 
   4   5  11       10.97       11.72      7.84 o 
   5   5  11        5.08        3.45      8.10 o 
   6   5  11       12.94       15.86      6.03 o 
   7   5  11        0.03        4.05     14.74 o 
  -6   6  11        5.52       11.29     12.32 o 
  -5   6  11        4.65        6.21     11.38 o 
  -4   6  11       17.95       23.70      9.05 o 
  -3   6  11        4.95       10.95      9.82 o 
  -2   6  11       26.95       31.63      9.65 o 
  -1   6  11      280.36      259.59     21.55 o 
   0   6  11      386.17      379.38     25.08 o 
   1   6  11      279.53      270.62     16.03 o 
   2   6  11       27.84       34.73      8.45 o 
   3   6  11        5.42        8.45     13.53 o 
   4   6  11       17.57       25.42     10.34 o 
   5   6  11        4.55        5.60      6.89 o 
   6   6  11        5.71        7.67     12.24 o 
  -5   7  11        0.15        3.88     10.34 o 
  -4   7  11       38.72       43.95     10.69 o 
  -3   7  11        4.46        6.55     10.69 o 
  -2   7  11      115.92      114.37     16.46 o 
  -1   7  11       21.81       23.27     12.76 o 
   0   7  11      110.16      118.24     15.60 o 
   1   7  11       21.03       23.53     13.19 o 
   2   7  11      116.34      113.93     17.41 o 
   3   7  11        4.26        6.64      9.14 o 
   4   7  11       39.72       45.33     12.41 o 
   5   7  11        0.17        3.36     11.55 o 
  -4   8  11        1.82        6.21     11.89 o 
  -3   8  11       19.38       22.49     15.25 o 
  -2   8  11        6.40        7.24     11.81 o 
  -1   8  11       25.30       36.20     14.13 o 
   0   8  11        8.14       13.27     12.32 o 
   1   8  11       25.58       35.51     14.22 o 
   2   8  11        6.06        5.77      9.91 o 
   3   8  11       19.20       26.89      7.84 o 
   4   8  11        1.56        6.38     11.46 o 
  -2   9  11        8.29       14.65     13.79 o 
  -1   9  11       18.79       24.13     14.31 o 
   0   9  11       20.17       34.73     12.93 o 
   1   9  11       19.02       28.53     19.31 o 
   2   9  11        8.36       12.93     13.70 o 
   0   0  12        0.79        4.22      6.98 o 
   1   0  12       60.95       54.73      9.65 o 
   2   0  12       20.34       21.37      5.95 o 
   3   0  12        0.11        8.10      8.88 o 
   4   0  12      124.14      102.47     11.38 o 
   5   0  12        0.37        2.50     10.69 o 
   6   0  12        0.13        7.07      9.82 o 
   7   0  12       11.21       11.03     13.79 o 
   8   0  12       32.90       30.68     11.89 o 
  -8   1  12        8.02       12.58     10.51 o 
  -7   1  12        7.16       12.84     12.67 o 
  -6   1  12       10.01        7.24      8.27 o 
  -5   1  12       40.33       52.49     11.46 o 
  -4   1  12      189.06      186.67     17.84 o 
  -3   1  12       17.79       20.17      8.62 o 
  -2   1  12       92.59       92.30     10.69 o 
  -1   1  12       55.22       53.26     11.03 o 
   0   1  12      353.06      327.58     24.13 o 
   1   1  12       53.77       49.04     12.84 o 
   2   1  12       91.66       94.20     12.15 o 
   3   1  12       17.75       22.15      6.98 o 
   4   1  12      186.95      181.16     11.38 o 
   5   1  12       39.95       46.19     14.22 o 
   6   1  12        9.80       18.27     17.32 o 
   7   1  12        7.50       13.79     11.38 o 
   8   1  12        7.79       12.58     13.53 o 
  -7   2  12        3.29        8.88      8.45 o 
  -6   2  12        2.41        4.83     10.95 o 
  -5   2  12        4.90        9.31      9.82 o 
  -4   2  12      145.49      146.51     13.88 o 
  -3   2  12       58.40       65.41     13.62 o 
  -2   2  12       28.15       29.47      9.14 o 
  -1   2  12      190.37      187.97     13.62 o 
   0   2  12      838.99      841.93     42.49 o 
   1   2  12      190.86      183.23     17.41 o 
   2   2  12       28.90       27.84      9.74 o 
   3   2  12       58.07       65.84     13.27 o 
   4   2  12      141.57      142.12     13.70 o 
   5   2  12        4.48        7.15      7.84 o 
   6   2  12        2.56        6.64      9.65 o 
   7   2  12        3.21        8.79      6.89 o 
  -7   3  12       22.51       21.80     12.67 o 
  -6   3  12        6.29        8.70     10.77 o 
  -5   3  12       50.64       59.38     12.50 o 
  -4   3  12        5.72        9.22     11.03 o 
  -3   3  12      128.61      119.45      9.48 o 
  -2   3  12      324.37      336.81     22.84 o 
  -1   3  12       86.90       93.34     11.29 o 
   0   3  12       99.64      110.92     12.76 o 
   1   3  12       89.05       91.27      8.62 o 
   2   3  12      313.48      326.38     18.87 o 
   3   3  12      127.30      121.52     10.51 o 
   4   3  12        5.43        8.62     10.69 o 
   5   3  12       50.81       56.28     12.41 o 
   6   3  12        6.01        8.96      7.58 o 
   7   3  12       21.59       26.20     11.72 o 
  -7   4  12        1.64        3.02     10.43 o 
  -6   4  12        2.04        8.53     11.20 o 
  -5   4  12       41.40       43.09     13.36 o 
  -4   4  12        6.44        9.05     10.08 o 
  -3   4  12      119.84      119.71     14.05 o 
  -2   4  12      463.43      451.69     28.35 o 
  -1   4  12       52.33       49.99      9.74 o 
   0   4  12      154.03      162.28     15.51 o 
   1   4  12       54.57       55.16      9.14 o 
   2   4  12      449.50      442.55     18.62 o 
   3   4  12      121.18      122.64     10.17 o 
   4   4  12        6.16        9.39      9.22 o 
   5   4  12       40.89       33.61     14.48 o 
   6   4  12        1.77        8.10      9.48 o 
   7   4  12        1.68        5.08     11.98 o 
  -6   5  12        2.29        8.53     10.17 o 
  -5   5  12       31.85       27.58     14.48 o 
  -4   5  12       89.38      104.54     11.12 o 
  -3   5  12       24.43       28.44     11.89 o 
  -2   5  12       21.37       19.56      8.10 o 
  -1   5  12       13.57       14.31      9.14 o 
   0   5  12       20.38       27.32      9.22 o 
   1   5  12       15.57       20.08      9.31 o 
   2   5  12       22.50       24.22     10.51 o 
   3   5  12       21.96       21.12     10.77 o 
   4   5  12       87.56      101.70     13.10 o 
   5   5  12       31.31       27.66      8.27 o 
   6   5  12        2.41        5.86     10.26 o 
  -6   6  12        2.00        6.29     11.72 o 
  -5   6  12        2.44        8.79     18.44 o 
  -4   6  12        4.30        8.62      8.79 o 
  -3   6  12       43.28       39.64     12.07 o 
  -2   6  12       74.66       84.12     14.31 o 
  -1   6  12       26.38       28.79     12.58 o 
   0   6  12      150.66      134.02     23.61 o 
   1   6  12       24.98       30.08     11.89 o 
   2   6  12       73.11       84.46     12.67 o 
   3   6  12       42.93       35.59      9.57 o 
   4   6  12        4.24       10.69      8.36 o 
   5   6  12        2.59        4.83     10.86 o 
   6   6  12        1.78       10.60      7.50 o 
  -5   7  12        5.09        9.14     11.98 o 
  -4   7  12       20.62       24.39     14.48 o 
  -3   7  12       31.77       41.20     11.29 o 
  -2   7  12        1.15        4.14      9.48 o 
  -1   7  12       15.43       18.70     11.46 o 
   0   7  12        4.09       13.79     12.41 o 
   1   7  12       15.24       20.60     14.22 o 
   2   7  12        1.27        5.00     11.63 o 
   3   7  12       33.05       34.56     12.50 o 
   4   7  12       20.71       23.01     11.89 o 
   5   7  12        5.12        8.36     11.89 o 
  -3   8  12        5.13        9.05      9.48 o 
  -2   8  12        2.76       11.03      9.91 o 
  -1   8  12       12.03        9.91     12.58 o 
   0   8  12       39.91       35.77     10.77 o 
   1   8  12       12.86       16.46     11.29 o 
   2   8  12        2.78       10.60     12.15 o 
   3   8  12        5.04        5.77     14.74 o 
  -1   9  12        2.46        6.21     14.39 o 
   0   9  12       12.21       11.72     12.07 o 
   1   9  12        2.33       12.41     19.05 o 
   1   0  13        1.83        4.74     10.43 o 
   2   0  13      268.16      256.91     17.41 o 
   3   0  13       24.12       31.37     10.08 o 
   4   0  13       59.89       64.29     12.58 o 
   5   0  13       24.43       22.84     11.63 o 
   6   0  13       22.57       28.18     10.26 o 
   7   0  13       20.55       23.61     12.84 o 
  -7   1  13        7.88       13.79     11.12 o 
  -6   1  13        2.83        5.52     10.69 o 
  -5   1  13       18.75       16.81     12.32 o 
  -4   1  13       42.15       45.25      9.82 o 
  -3   1  13       16.96       14.74     11.46 o 
  -2   1  13        5.98       11.46      9.05 o 
  -1   1  13      104.01      103.16     11.81 o 
   0   1  13      882.49      825.81     30.08 o 
   1   1  13      103.69       96.09     12.07 o 
   2   1  13        6.79       13.62      6.98 o 
   3   1  13       16.38       12.50      8.96 o 
   4   1  13       46.38       46.97     14.82 o 
   5   1  13       18.20       15.43      9.48 o 
   6   1  13        2.93        7.84     13.19 o 
   7   1  13        7.70       11.98     11.20 o 
  -7   2  13        9.63       14.31     10.77 o 
  -6   2  13        6.74       12.76     10.26 o 
  -5   2  13       33.41       30.51     11.38 o 
  -4   2  13       13.10       10.34      8.79 o 
  -3   2  13        5.47        8.88      8.27 o 
  -2   2  13      215.51      215.20     16.98 o 
  -1   2  13      123.06      104.63     13.88 o 
   0   2  13       28.09       34.99      9.39 o 
   1   2  13      126.01      111.61     16.63 o 
   2   2  13      216.17      219.51     15.77 o 
   3   2  13        4.41        7.15      8.27 o 
   4   2  13       13.52       14.05     14.82 o 
   5   2  13       33.32       28.10     11.29 o 
   6   2  13        6.62       15.94     10.17 o 
   7   2  13        9.63       21.98     12.32 o 
  -7   3  13        5.28        8.02     17.84 o 
  -6   3  13        0.25        5.08     11.38 o 
  -5   3  13       24.77       31.37     11.72 o 
  -4   3  13       19.12       23.96     10.95 o 
  -3   3  13       81.48      102.47     12.84 o 
  -2   3  13      137.41      122.12     15.25 o 
  -1   3  13       77.05       69.21      7.93 o 
   0   3  13       32.17       36.28      8.27 o 
   1   3  13       70.75       66.79     11.29 o 
   2   3  13      135.31      124.45     13.36 o 
   3   3  13       81.62      100.58     16.63 o 
   4   3  13       18.50       23.36      8.27 o 
   5   3  13       24.78       21.20     13.19 o 
   6   3  13        0.26        3.53      9.48 o 
   7   3  13        5.15       14.91     13.79 o 
  -6   4  13       36.55       36.89     13.53 o 
  -5   4  13        4.23        9.74      8.36 o 
  -4   4  13       25.64       34.21     12.07 o 
  -3   4  13      152.68      143.41     12.07 o 
  -2   4  13       21.39       24.99     12.50 o 
  -1   4  13       98.59      105.23     15.51 o 
   0   4  13        2.04        2.59      9.48 o 
   1   4  13       98.76      108.94     13.19 o 
   2   4  13       19.86       19.56      9.39 o 
   3   4  13      155.10      148.06     13.96 o 
   4   4  13       26.29       33.09     10.17 o 
   5   4  13        4.17        8.70     11.63 o 
   6   4  13       36.70       31.80     17.93 o 
  -6   5  13       20.75       26.20      9.65 o 
  -5   5  13        3.15        6.12      8.88 o 
  -4   5  13       25.88       30.25     12.76 o 
  -3   5  13       23.38       22.15     10.26 o 
  -2   5  13       78.55       91.01     10.60 o 
  -1   5  13      104.45      102.90     16.20 o 
   0   5  13       40.67       38.52      9.22 o 
   1   5  13      101.73      107.04     12.07 o 
   2   5  13       82.43       98.34      9.57 o 
   3   5  13       23.30       22.15     10.08 o 
   4   5  13       26.44       35.42     14.91 o 
   5   5  13        2.79        5.43     10.34 o 
   6   5  13       20.60       24.48     10.60 o 
  -5   6  13        4.19        8.19     12.41 o 
  -4   6  13        0.96       10.43     12.32 o 
  -3   6  13       61.82       69.64     11.38 o 
  -2   6  13       84.62       87.65     11.55 o 
  -1   6  13       18.57       27.41     11.20 o 
   0   6  13       95.01      103.85     13.10 o 
   1   6  13       19.74       26.80     13.44 o 
   2   6  13       83.14       82.91     12.76 o 
   3   6  13       60.25       64.55     10.43 o 
   4   6  13        1.01        6.12     11.89 o 
   5   6  13        4.34        5.26      8.02 o 
  -4   7  13       11.05       15.43     11.98 o 
  -3   7  13        1.50        4.65      9.05 o 
  -2   7  13       12.97       14.48     12.07 o 
  -1   7  13       69.25       86.87     12.24 o 
   0   7  13       50.30       62.74     13.53 o 
   1   7  13       67.87       87.82     12.84 o 
   2   7  13       13.08       13.19     13.10 o 
   3   7  13        1.79        5.60     10.43 o 
   4   7  13       10.99       14.82     15.60 o 
  -2   8  13        8.06       20.25     15.60 o 
  -1   8  13        9.81       16.55     13.62 o 
   0   8  13       28.61       41.71     13.10 o 
   1   8  13        9.74       16.63     12.76 o 
   2   8  13        8.19       17.15     11.29 o 
   0   0  14       47.53       54.12      7.67 o 
   1   0  14      333.52      329.14     16.55 o 
   2   0  14        5.09        7.58     10.60 o 
   3   0  14       33.00       36.71      8.10 o 
   4   0  14      248.35      281.82     20.25 o 
   5   0  14       33.07       23.79     12.41 o 
   6   0  14        1.95        7.50     10.34 o 
   7   0  14        3.90       10.26     12.50 o 
  -7   1  14       11.59       12.15     10.95 o 
  -6   1  14       28.02       44.13     14.57 o 
  -5   1  14        2.66        4.57     10.08 o 
  -4   1  14       20.69       29.39     13.27 o 
  -3   1  14      237.06      229.68     16.98 o 
  -2   1  14      172.40      167.11     14.74 o 
  -1   1  14      306.09      299.23     21.20 o 
   0   1  14      206.41      200.89     13.19 o 
   1   1  14      301.13      300.01     18.27 o 
   2   1  14      178.90      162.80     13.79 o 
   3   1  14      235.51      231.58     15.60 o 
   4   1  14       20.88       26.89     13.27 o 
   5   1  14        2.23        2.84     10.08 o 
   6   1  14       28.33       53.26     13.79 o 
   7   1  14       11.79       15.34     19.82 o 
  -6   2  14        1.04        3.53     10.43 o 
  -5   2  14        6.97        9.39     10.60 o 
  -4   2  14       16.24       24.82     12.41 o 
  -3   2  14       66.36       68.86     11.03 o 
  -2   2  14      154.58      163.58     14.22 o 
  -1   2  14      104.93      110.49     12.50 o 
   0   2  14       21.80       23.70     10.95 o 
   1   2  14      105.83      101.35     12.07 o 
   2   2  14      152.83      154.61     10.95 o 
   3   2  14       66.95       70.67      7.41 o 
   4   2  14       16.05       24.48      8.02 o 
   5   2  14        7.00        9.74     14.82 o 
   6   2  14        1.15        4.40     10.34 o 
  -6   3  14        0.06        4.31     13.01 o 
  -5   3  14       28.30       24.39     10.26 o 
  -4   3  14       17.07       19.05     13.10 o 
  -3   3  14        9.72       13.53     10.77 o 
  -2   3  14        8.14       10.34      9.48 o 
  -1   3  14       20.22       27.32     11.81 o 
   0   3  14       75.79       75.41     10.00 o 
   1   3  14       18.22       23.70     10.00 o 
   2   3  14        7.93       10.34     10.26 o 
   3   3  14        9.41       15.34     10.86 o 
   4   3  14       16.62       17.50     11.38 o 
   5   3  14       29.24       25.77     13.88 o 
   6   3  14        0.05        3.19     11.29 o 
  -6   4  14       29.65       28.10     10.86 o 
  -5   4  14       12.45       19.82     14.31 o 
  -4   4  14       11.23       20.86     11.98 o 
  -3   4  14       63.04       46.97      9.31 o 
  -2   4  14        2.09        4.40      5.69 o 
  -1   4  14      163.41      145.13     16.98 o 
   0   4  14        0.52        2.41      6.64 o 
   1   4  14      164.85      153.32     12.76 o 
   2   4  14        2.00        4.74      8.27 o 
   3   4  14       64.07       46.54     10.86 o 
   4   4  14       10.98       17.15     10.69 o 
   5   4  14       12.47       13.01     12.24 o 
   6   4  14       29.49       30.85      8.96 o 
  -5   5  14        5.64        7.24     11.72 o 
  -4   5  14        1.03        6.29     12.41 o 
  -3   5  14       11.73       18.01     11.63 o 
  -2   5  14       47.46       55.93      9.39 o 
  -1   5  14       45.97       50.33     12.67 o 
   0   5  14       18.31       26.37     11.81 o 
   1   5  14       44.59       52.74     10.77 o 
   2   5  14       49.54       52.49     12.50 o 
   3   5  14       11.93       17.32     10.60 o 
   4   5  14        1.02        6.21     11.46 o 
   5   5  14        5.97        5.34      8.88 o 
  -4   6  14       28.44       23.87     14.74 o 
  -3   6  14       39.27       40.94     10.17 o 
  -2   6  14        7.77       14.57      9.74 o 
  -1   6  14        3.17       10.77     11.98 o 
   0   6  14        9.18       16.81     12.93 o 
   1   6  14        3.36       13.44     17.50 o 
   2   6  14        7.51       17.15      8.96 o 
   3   6  14       39.31       41.02     10.51 o 
   4   6  14       27.21       21.12     12.07 o 
  -3   7  14       12.02       21.03     12.15 o 
  -2   7  14       14.23       15.94     12.07 o 
  -1   7  14       16.89       22.06     10.69 o 
   0   7  14        8.44       17.67     11.55 o 
   1   7  14       17.59       24.39     12.67 o 
   2   7  14       13.54       16.89      9.31 o 
   3   7  14       11.40       20.17     12.67 o 
  -1   8  14        8.50       15.69     15.34 o 
   0   8  14        0.77        6.55     15.34 o 
   1   8  14        7.56       12.93     13.70 o 
   1   0  15      249.28      243.12     16.81 o 
   2   0  15       25.72       40.85      9.74 o 
   3   0  15       14.12       10.00      8.88 o 
   4   0  15      104.46      107.04     16.72 o 
   5   0  15       86.61       85.58     16.37 o 
   6   0  15       23.59       34.90     13.88 o 
  -6   1  15       12.88       14.31     13.27 o 
  -5   1  15       25.86       31.03     13.53 o 
  -4   1  15       37.93       46.80     11.38 o 
  -3   1  15      134.07      143.32     13.53 o 
  -2   1  15       21.92       28.18     10.08 o 
  -1   1  15       21.86       27.32      8.70 o 
   0   1  15       83.39       97.04     12.15 o 
   1   1  15       24.43       29.91     11.63 o 
   2   1  15       20.90       24.99      9.48 o 
   3   1  15      136.40      145.65     15.17 o 
   4   1  15       38.87       47.06     16.81 o 
   5   1  15       26.19       29.30     11.98 o 
   6   1  15       12.23       16.89     13.62 o 
  -6   2  15        0.03        4.05     11.03 o 
  -5   2  15       12.07       24.13     15.69 o 
  -4   2  15        8.62       12.07     10.34 o 
  -3   2  15       21.00       25.77     10.77 o 
  -2   2  15        0.06        5.08      8.27 o 
  -1   2  15       29.61       32.06      9.39 o 
   0   2  15        9.29       11.81      9.14 o 
   1   2  15       32.36       34.65     12.67 o 
   2   2  15        0.06        4.91      8.53 o 
   3   2  15       22.49       26.37      8.36 o 
   4   2  15        8.31       12.24      9.65 o 
   5   2  15       12.23       17.50     10.17 o 
   6   2  15        0.03        1.38     10.69 o 
  -6   3  15       15.77       19.74     10.69 o 
  -5   3  15        0.95        3.45     10.34 o 
  -4   3  15        1.53        5.69     11.29 o 
  -3   3  15        9.00       14.48     10.17 o 
  -2   3  15       64.66       61.79     11.89 o 
  -1   3  15       40.50       39.13     10.60 o 
   0   3  15        7.50       11.81      8.79 o 
   1   3  15       38.51       37.32     12.93 o 
   2   3  15       67.47       68.09     14.05 o 
   3   3  15        8.67       18.79     11.98 o 
   4   3  15        1.39        5.77     10.69 o 
   5   3  15        0.83        3.79      7.41 o 
   6   3  15       15.98       25.77     10.00 o 
  -5   4  15        9.84       17.32     10.60 o 
  -4   4  15        3.16        9.48     11.20 o 
  -3   4  15       22.37       27.41      8.96 o 
  -2   4  15       47.83       50.68      9.14 o 
  -1   4  15       95.13       85.41      7.24 o 
   0   4  15       51.63       41.20     10.17 o 
   1   4  15       95.08       90.15     12.15 o 
   2   4  15       47.83       45.07     12.07 o 
   3   4  15       21.17       26.54      9.14 o 
   4   4  15        3.14        7.15      9.57 o 
   5   4  15        9.37       13.53     10.34 o 
  -5   5  15        5.99       10.51     12.58 o 
  -4   5  15        2.02        8.36     12.76 o 
  -3   5  15       17.83       16.12      9.39 o 
  -2   5  15       63.46       58.52     11.46 o 
  -1   5  15       61.70       66.10     10.86 o 
   0   5  15       11.67       10.26      9.14 o 
   1   5  15       62.58       66.53     13.79 o 
   2   5  15       65.37       61.71     12.24 o 
   3   5  15       17.18       19.13     14.57 o 
   4   5  15        2.24        5.00     10.00 o 
   5   5  15        5.64        9.91      9.91 o 
  -4   6  15       12.17       17.24     14.65 o 
  -3   6  15        7.49       11.98     13.44 o 
  -2   6  15       23.78       28.18     13.96 o 
  -1   6  15       11.41       13.44      9.74 o 
   0   6  15       50.25       52.31     11.46 o 
   1   6  15       12.17       11.89     11.55 o 
   2   6  15       23.06       23.87     10.08 o 
   3   6  15        7.84       14.05     10.86 o 
   4   6  15       11.99       18.62     17.75 o 
  -2   7  15       10.91       19.74     10.77 o 
  -1   7  15       12.97       15.34     14.31 o 
   0   7  15       28.71       35.16     12.50 o 
   1   7  15       13.37       16.03     13.88 o 
   2   7  15       11.26       20.51     12.84 o 
   0   0  16       18.77       34.65      7.67 o 
   1   0  16        6.88       12.84      9.65 o 
   2   0  16       59.27       57.74     11.29 o 
   3   0  16        3.75        5.86      9.22 o 
   4   0  16       61.84       48.78     10.43 o 
   5   0  16        0.01        3.53     12.15 o 
   6   0  16       12.00       18.87      9.82 o 
  -6   1  16        5.73        9.91     10.86 o 
  -5   1  16       22.21       23.27     10.69 o 
  -4   1  16      141.85      132.29     16.55 o 
  -3   1  16       29.25       20.94     11.12 o 
  -2   1  16        3.06        7.41     11.03 o 
  -1   1  16       51.21       54.12     11.63 o 
   0   1  16       60.49       56.80      8.53 o 
   1   1  16       48.99       51.02     14.74 o 
   2   1  16        3.24       10.77      8.79 o 
   3   1  16       27.58       22.32     10.60 o 
   4   1  16      141.09      132.29     17.58 o 
   5   1  16       22.18       17.58     13.19 o 
   6   1  16        5.83        8.62     17.75 o 
  -5   2  16       22.62       26.89     12.32 o 
  -4   2  16       14.40       16.12     13.27 o 
  -3   2  16       16.79       19.39     11.63 o 
  -2   2  16       10.18       12.67     11.46 o 
  -1   2  16       67.08       72.74     11.29 o 
   0   2  16        0.02        3.96     11.12 o 
   1   2  16       67.09       73.60     12.24 o 
   2   2  16       10.70       12.50     13.19 o 
   3   2  16       15.75       20.94     11.55 o 
   4   2  16       15.27       16.29      9.65 o 
   5   2  16       22.34       28.44     14.31 o 
  -5   3  16       13.97       23.87     11.72 o 
  -4   3  16        2.75        5.69     11.81 o 
  -3   3  16       26.16       24.22     11.55 o 
  -2   3  16       40.80       36.11     11.03 o 
  -1   3  16       32.25       41.20     12.76 o 
   0   3  16        0.00        5.52      8.53 o 
   1   3  16       32.27       36.54     10.77 o 
   2   3  16       43.21       45.68     12.76 o 
   3   3  16       26.81       30.25     13.44 o 
   4   3  16        2.76        4.22      9.82 o 
   5   3  16       14.10       23.53     11.46 o 
  -4   4  16       14.18       21.12     11.03 o 
  -3   4  16       75.90       90.75     12.84 o 
  -2   4  16      108.22      105.06     13.27 o 
  -1   4  16       47.71       51.28     13.44 o 
   0   4  16      100.27      104.28     10.95 o 
   1   4  16       49.69       41.37     17.06 o 
   2   4  16      104.96       89.72     18.79 o 
   3   4  16       76.22       83.43     17.67 o 
   4   4  16       14.14       17.75     10.43 o 
  -4   5  16       41.63       50.50     16.03 o 
  -3   5  16       48.06       57.14     15.00 o 
  -2   5  16        3.00        9.31     11.03 o 
  -1   5  16       21.85       28.79     11.20 o 
   0   5  16       82.07       91.10     14.91 o 
   1   5  16       21.10       27.75     12.76 o 
   2   5  16        2.79        7.24     10.60 o 
   3   5  16       46.90       54.30     16.12 o 
   4   5  16       42.59       46.71     13.79 o 
  -2   6  16       70.81       80.67     10.26 o 
  -1   6  16       11.65       20.08     12.50 o 
   0   6  16        6.52       11.38     12.93 o 
   1   6  16       11.75       17.67     11.03 o 
   2   6  16       70.51       82.13     13.53 o 
   1   0  17        1.42        4.65     11.81 o 
   2   0  17       28.08       33.87     11.03 o 
   3   0  17       53.05       59.21     11.98 o 
   4   0  17        0.07        3.53     12.50 o 
   5   0  17       31.66       35.51     13.88 o 
  -5   1  17        3.07        8.62      9.39 o 
  -4   1  17        5.80       10.95     13.36 o 
  -3   1  17       17.83       21.63     11.63 o 
  -2   1  17       12.78       12.24     11.46 o 
  -1   1  17        2.41        5.60      9.57 o 
   0   1  17       79.97       74.98     13.79 o 
   1   1  17        2.45        6.64     10.51 o 
   2   1  17       12.66       11.98      9.57 o 
   3   1  17       18.21       23.96     10.43 o 
   4   1  17        5.04        8.19     13.88 o 
   5   1  17        2.87       10.26     11.12 o 
  -5   2  17        1.59        6.81     13.79 o 
  -4   2  17       27.90       26.03     14.48 o 
  -3   2  17       77.70       86.87     18.96 o 
  -2   2  17       32.81       39.30     14.57 o 
  -1   2  17        3.42        7.76     10.77 o 
   0   2  17        4.25        6.98     11.20 o 
   1   2  17        3.13        8.70     10.26 o 
   2   2  17       30.82       38.44     10.69 o 
   3   2  17       78.53       81.70     10.69 o 
   4   2  17       27.80       24.56     13.88 o 
   5   2  17        1.59        8.27     10.26 o 
  -4   3  17       32.12       41.45     18.62 o 
  -3   3  17       13.35       19.91     13.53 o 
  -2   3  17       23.35       18.96     10.86 o 
  -1   3  17       10.82       12.24     10.69 o 
   0   3  17       76.03       70.58     14.57 o 
   1   3  17       10.17       11.46     14.57 o 
   2   3  17       23.13       24.82     11.46 o 
   3   3  17       13.13       20.43     11.38 o 
   4   3  17       33.10       39.73     10.43 o 
  -4   4  17        5.64       11.98     11.03 o 
  -3   4  17       60.28       63.52     12.76 o 
  -2   4  17       53.33       73.51     13.44 o 
  -1   4  17       14.51       22.49     10.17 o 
   0   4  17        9.96       19.48     10.26 o 
   1   4  17       14.30       18.44     13.62 o 
   2   4  17       52.73       60.67     16.29 o 
   3   4  17       61.40       59.90     15.34 o 
   4   4  17        5.43       12.84     15.08 o 
  -3   5  17        3.26       12.58     15.69 o 
  -2   5  17       10.25       15.94     13.53 o 
  -1   5  17       50.90       55.07     14.05 o 
   0   5  17        0.48        8.02     13.53 o 
   1   5  17       50.26       57.23     10.00 o 
   2   5  17       11.47       18.27     12.93 o 
   3   5  17        2.91        9.65      9.74 o 
   0   6  17        0.45        5.95     13.44 o 
   0   0  18       52.40       59.81      9.65 o 
   1   0  18       20.78       25.17     10.86 o 
   2   0  18        2.04        3.45      9.31 o 
   3   0  18       10.47       17.67     14.65 o 
   4   0  18       31.24       43.44     13.27 o 
  -4   1  18        8.11       11.98      9.82 o 
  -3   1  18       15.59       21.72     15.08 o 
  -2   1  18       89.85       94.11     21.37 o 
  -1   1  18        7.08        9.57      9.91 o 
   0   1  18      103.53      111.78     14.22 o 
   1   1  18        6.46        9.91     11.72 o 
   2   1  18       90.60       92.04     14.74 o 
   3   1  18       15.03       16.63     11.63 o 
   4   1  18        8.58       11.63     14.57 o 
  -4   2  18       23.46       29.30     12.07 o 
  -3   2  18       29.02       25.77     12.32 o 
  -2   2  18       50.59       55.16     13.79 o 
  -1   2  18       13.35       18.70     12.07 o 
   0   2  18       55.83       66.36     14.65 o 
   1   2  18       14.06       21.80     13.70 o 
   2   2  18       48.79       50.16     12.58 o 
   3   2  18       28.81       27.75     16.89 o 
   4   2  18       22.50       30.85     11.89 o 
  -3   3  18        0.39        3.71     18.10 o 
  -2   3  18       34.76       48.18     10.69 o 
  -1   3  18       66.70       66.19      9.39 o 
   0   3  18        2.28        9.22     11.55 o 
   1   3  18       66.31       63.52     11.29 o 
   2   3  18       34.86       42.49     12.93 o 
   3   3  18        0.55        7.15     12.32 o 
  -2   4  18        5.52        8.79      7.93 o 
  -1   4  18       20.07       24.30      9.22 o 
   0   4  18        2.54       13.19     12.15 o 
   1   4  18       20.65       24.91     10.34 o 
   2   4  18        5.47       11.46     13.01 o 
   0   5  18        0.02        4.40     13.70 o 
   1   0  19       41.64       52.05     11.12 o 
   2   0  19       23.60       29.73     12.50 o 
   3   0  19        4.43       10.26     11.72 o 
  -3   1  19       29.08       34.30     13.88 o 
  -2   1  19       31.49       34.73     14.48 o 
  -1   1  19       28.93       40.59     12.41 o 
   0   1  19       33.17       44.21     13.88 o 
   1   1  19       29.43       36.28     12.67 o 
   2   1  19       32.40       37.75     14.65 o 
   3   1  19       30.19       35.25     11.81 o 
  -2   2  19        4.97       12.24     11.03 o 
  -1   2  19       37.18       33.09     18.36 o 
   0   2  19       22.14       21.89     13.01 o 
   1   2  19       38.50       36.63     14.82 o 
   2   2  19        5.18       10.86     15.69 o 
  -1   3  19        5.90       13.10     14.05 o 
   0   3  19        0.56        5.86     11.89 o 
   1   3  19        5.83       13.27     12.24 o 
   0   0  20        7.47       11.20      8.96 o 
   0   1  20        0.01        2.84     10.77 o 
                                                 
